# Supplementary material for: Chromosome‐Level Genomics and Historical Museum Collections Reveal New Insights Into the Population Structure and Chromosome Evolution of Waterbuck
Source: Mol Ecol. 2025 Dec 22;35(1):e70218. doi: 10.1111/mec.70218 (PMC12745853; doi:10.1111/mec.70218)
Supplement: Supplementary file 3 — Table S2: Gene annotation in the Defassa waterbuck genome. [file MEC-35-e70218-s005.xlsx]

## Sheet: Sheet1
KEL	Start	End	Orientation	Annotation Information	Ref Gene ID
1	111100	242218	+	ID=Cattle_rna-XM_024981131.2_R0	ref-gene=Cattle_gene-HELZ
1	111100	242218	+	ID=Cattle_rna-XM_024981136.2_R0	ref-gene=Cattle_gene-HELZ
1	257069	265632	-	ID=Cattle_rna-NM_001080337.1_R0	ref-gene=Cattle_gene-CACNG1
1	277438	288155	-	ID=Cattle_rna-NM_001077832.1_R3	ref-gene=Cattle_gene-CACNG2
1	326402	327903	-	ID=Goat_rna-XM_018063975.1_R4	ref-gene=Goat_gene-CACNG4
1	377627	384002	-	ID=Cattle_rna-NM_001205962.2_R0	ref-gene=Cattle_gene-CACNG5
1	423525	502621	-	ID=Cattle_rna-NM_174587.1_R1	ref-gene=Cattle_gene-PRKCB
1	796099	949975	+	ID=Cattle_rna-XM_059878653.1_R0	ref-gene=Cattle_gene-CEP112
1	1140769	1165016	+	ID=Goat_rna-XM_018063948.1_R0	ref-gene=Goat_gene-AXIN2
1	1140769	1165016	+	ID=Goat_rna-XM_018063950.1_R0	ref-gene=Goat_gene-AXIN2
1	1329304	1330302	+	ID=Cattle_rna-XM_059883782.1_R4	ref-gene=Cattle_gene-LOC101909003
1	1351458	1402501	-	ID=Cattle_rna-XM_024979593.2_R0	ref-gene=Cattle_gene-RGS9
1	1412665	1414258	+	ID=Cattle_rna-XM_059878366.1_R0	ref-gene=Cattle_gene-LOC101907107
1	1435073	1462506	+	ID=Cattle_rna-XM_024981119.2_R0	ref-gene=Cattle_gene-GNA13
1	1435073	1462506	+	ID=Goat_rna-XM_018040572.1_R1	ref-gene=Goat_gene-GNA12
1	1475666	1476534	+	ID=Cattle_rna-NM_001024550.4_R4	ref-gene=Cattle_gene-ATP5MG
1	1497152	1504361	+	ID=Goat_rna-XM_018063943.1_R0	ref-gene=Goat_gene-AMZ2
1	1515942	1527409	-	ID=Goat_rna-XM_018063939.1_R0	ref-gene=Goat_gene-SLC16A6
1	1556138	1606786	+	ID=Cattle_rna-NM_001101967.1_R0	ref-gene=Cattle_gene-ARSG
1	1610275	1637445	-	ID=Goat_rna-XM_018063942.1_R0	ref-gene=Goat_gene-WIPI1
1	1670624	1686845	+	ID=Cattle_rna-NM_001076358.1_R0	ref-gene=Cattle_gene-PRKAR1A
1	1693061	1732320	-	ID=Cattle_rna-XM_002707768.7_R0	ref-gene=Cattle_gene-FAM20A
1	1770806	1781918	-	ID=Cattle_rna-XM_059878278.1_R0	ref-gene=Cattle_gene-MGC134105
1	1845765	1901391	-	ID=Goat_rna-XM_018063926.1_R0	ref-gene=Goat_gene-LOC102178109
1	1906696	1970833	-	ID=Goat_rna-XM_018063921.1_R0	ref-gene=Goat_gene-ABCA6
1	1983611	2034215	-	ID=Goat_rna-XM_018063919.1_R0	ref-gene=Goat_gene-ABCA10
1	1983611	2034215	-	ID=Goat_rna-XM_018063921.1_R1	ref-gene=Goat_gene-ABCA6
1	2048601	2094490	-	ID=Goat_rna-XM_018063916.1_R0	ref-gene=Goat_gene-ABCA5
1	2106557	2108228	+	ID=Cattle_rna-XM_024981166.1_R0	ref-gene=Cattle_gene-LOC112442755
1	2238277	2265313	+	ID=Goat_rna-XM_018063913.1_R0	ref-gene=Goat_gene-MAP2K6
1	2235749	2265313	+	ID=Cattle_rna-XM_005220369.5_R1	ref-gene=Cattle_gene-MAP2K4
1	2235749	2265313	+	ID=Cattle_rna-NM_001099038.1_R1	ref-gene=Cattle_gene-MAP2K4
1	2766942	2768204	+	ID=Cattle_rna-NM_001076294.1_R0	ref-gene=Cattle_gene-KCNJ16
1	2806838	2808121	+	ID=Cattle_rna-NM_174373.2_R0	ref-gene=Cattle_gene-KCNJ2
1	2806838	2808121	+	ID=Goat_rna-XM_018062706.1_R1	ref-gene=Goat_gene-KCNJ14
1	2806838	2808121	+	ID=Cattle_rna-XM_002699224.6_R5	ref-gene=Cattle_gene-KCNJ5
1	2806838	2808121	+	ID=Cattle_rna-NM_001040482.1_R2	ref-gene=Cattle_gene-KCNJ8
1	3754301	3755064	-	ID=Cattle_rna-NM_001034054.1_R2	ref-gene=Cattle_gene-PGAM1
1	4159016	4160599	+	ID=Goat_rna-XM_018058198.1_R3	ref-gene=Goat_gene-LOC108637511
1	4479973	4483171	+	ID=Cattle_rna-XM_024981096.2_R0	ref-gene=Cattle_gene-SOX9
1	4479973	4483046	+	ID=Cattle_rna-NM_001193247.1_R1	ref-gene=Cattle_gene-SOX10
1	4648268	4650247	+	ID=Cattle_rna-XM_059886077.1_R0	ref-gene=Cattle_gene-C5H12orf75
1	4898328	4909451	-	ID=Cattle_rna-XM_059878243.1_R0	ref-gene=Cattle_gene-SLC39A11
1	5235918	5237024	+	ID=Goat_rna-XM_005694467.3_R0	ref-gene=Goat_gene-SSTR2
1	5264284	5278374	+	ID=Cattle_rna-XM_005221219.5_R0	ref-gene=Cattle_gene-COG1
1	5265737	5266483	+	ID=Cattle_rna-XM_010820779.3_R0	ref-gene=Cattle_gene-LOC104970173
1	5265737	5266483	+	ID=Cattle_rna-XM_005203629.5_R4	ref-gene=Cattle_gene-TPM3
1	5279418	5294340	-	ID=Cattle_rna-NM_001035460.2_R0	ref-gene=Cattle_gene-FAM104A
1	5297408	5304402	+	ID=Cattle_rna-XM_002696148.6_R0	ref-gene=Cattle_gene-C19H17orf80
1	5297408	5304402	+	ID=Cattle_rna-XM_010816641.3_R0	ref-gene=Cattle_gene-C19H17orf80
1	5311145	5322596	-	ID=Cattle_rna-XM_024981165.2_R0	ref-gene=Cattle_gene-CPSF4L
1	5332137	5333186	-	ID=Goat_rna-XM_018063890.1_R0	ref-gene=Goat_gene-CDC42EP4
1	5374390	5492183	-	ID=Goat_rna-XM_018063888.1_R0	ref-gene=Goat_gene-SDK2
1	5386396	5388051	+	ID=Cattle_rna-XM_059874513.1_R7	ref-gene=Cattle_gene-LOC132342236
1	5492942	5494003	-	ID=Cattle_rna-XM_059876284.1_R5	ref-gene=Cattle_gene-LOC132342599
1	6110787	6114795	+	ID=Cattle_rna-NM_001113309.2_R0	ref-gene=Cattle_gene-RPL38
1	6120880	6154900	+	ID=Cattle_rna-NM_001105626.1_R0	ref-gene=Cattle_gene-TTYH2
1	6165429	6190943	+	ID=Cattle_rna-XM_010816634.4_R0	ref-gene=Cattle_gene-DNAI2
1	6196521	6285763	+	ID=Goat_rna-XM_018064029.1_R0	ref-gene=Goat_gene-KIF19
1	6221749	6223761	+	ID=Cattle_rna-XM_024981163.2_R0	ref-gene=Cattle_gene-LOC112442753
1	6225405	6228259	-	ID=Goat_rna-XM_018063879.1_R2	ref-gene=Goat_gene-BTBD17
1	6236578	6239432	-	ID=Goat_rna-XM_018063879.1_R1	ref-gene=Goat_gene-BTBD17
1	6298623	6300635	+	ID=Cattle_rna-XM_024981163.2_R9	ref-gene=Cattle_gene-LOC112442753
1	6302272	6306985	-	ID=Goat_rna-XM_018063879.1_R0	ref-gene=Goat_gene-BTBD17
1	6309977	6314791	+	ID=Goat_rna-XM_018064028.1_R0	ref-gene=Goat_gene-GPR142
1	6371340	6377619	+	ID=Cattle_rna-NM_001272010.1_R0	ref-gene=Cattle_gene-GPRC5C
1	6399281	6417608	+	ID=Goat_rna-XM_013972659.2_R0	ref-gene=Goat_gene-LOC102173969
1	6442159	6451885	-	ID=Cattle_rna-NM_001105023.2_R0	ref-gene=Cattle_gene-CD300LB
1	6457325	6460589	-	ID=Cattle_rna-XM_024981081.2_R1	ref-gene=Cattle_gene-LOC526163
1	6464110	6467731	-	ID=Cattle_rna-XM_002696191.7_R4	ref-gene=Cattle_gene-LOC509881
1	6471018	6475142	-	ID=Cattle_rna-XM_024981081.2_R2	ref-gene=Cattle_gene-LOC526163
1	6483785	6494056	-	ID=Goat_rna-XM_013972656.2_R0	ref-gene=Goat_gene-LOC102173123
1	6511125	6517741	-	ID=Goat_rna-XM_018063871.1_R1	ref-gene=Goat_gene-LOC102188629
1	6532909	6535871	+	ID=Cattle_rna-XM_002696191.7_R9	ref-gene=Cattle_gene-LOC509881
1	6540926	6547506	-	ID=Cattle_rna-XM_002696191.7_R0	ref-gene=Cattle_gene-LOC509881
1	6576624	6581720	-	ID=Cattle_rna-XM_002696214.6_R0	ref-gene=Cattle_gene-LOC789732
1	6607594	6615430	-	ID=Goat_rna-XM_005694160.3_R0	ref-gene=Goat_gene-CD300E
1	6670703	6672804	-	ID=Goat_rna-XM_018063870.1_R3	ref-gene=Goat_gene-LOC102175987
1	6703794	6710239	+	ID=Goat_rna-XM_018063867.1_R0	ref-gene=Goat_gene-RAB37
1	6703794	6710239	+	ID=Goat_rna-XM_018063869.1_R0	ref-gene=Goat_gene-RAB37
1	6713135	6729390	+	ID=Goat_rna-XM_013972188.2_R0	ref-gene=Goat_gene-SLC9A3R1
1	6732517	6735397	-	ID=Goat_rna-XM_018063861.1_R0	ref-gene=Goat_gene-NAT9
1	6737257	6788437	+	ID=Cattle_rna-XM_005221220.5_R0	ref-gene=Cattle_gene-TMEM104
1	6794218	6805310	-	ID=Goat_rna-XM_018063857.1_R0	ref-gene=Goat_gene-GRIN2C
1	6812145	6823516	-	ID=Goat_rna-XM_018063850.1_R0	ref-gene=Goat_gene-FDXR
1	6816235	6824321	+	ID=Cattle_rna-XM_059891320.1_R3	ref-gene=Cattle_gene-DYNC2I2
1	6829149	6844375	-	ID=Goat_rna-XM_018063849.1_R0	ref-gene=Goat_gene-FADS6
1	6860127	6863724	-	ID=Goat_rna-XM_018063848.1_R0	ref-gene=Goat_gene-USH1G
1	6865267	6873983	+	ID=Goat_rna-XM_018063846.1_R0	ref-gene=Goat_gene-OTOP2
1	6881149	6887465	+	ID=Goat_rna-XM_018063844.1_R0	ref-gene=Goat_gene-OTOP3
1	6889584	6909505	-	ID=Cattle_rna-XM_024980358.2_R0	ref-gene=Cattle_gene-HID1
1	6889584	6909505	-	ID=Cattle_rna-NM_001076924.1_R0	ref-gene=Cattle_gene-HID1
1	6920800	6930288	+	ID=Goat_rna-XM_018063839.1_R0	ref-gene=Goat_gene-CDR2L
1	6934999	6941817	+	ID=Goat_rna-XM_018063840.1_R0	ref-gene=Goat_gene-MRPL58
1	6934999	6941817	+	ID=Cattle_rna-XM_005221218.5_R0	ref-gene=Cattle_gene-MRPL58
1	6952856	6956041	-	ID=Cattle_rna-NM_174724.4_R0	ref-gene=Cattle_gene-ATP5PD
1	6957861	6969037	+	ID=Goat_rna-XM_018063838.1_R0	ref-gene=Goat_gene-KCTD2
1	6957861	6969111	+	ID=Goat_rna-XM_018040365.1_R1	ref-gene=Goat_gene-KCTD5
1	6957888	6969037	+	ID=Goat_rna-XM_018048298.1_R1	ref-gene=Goat_gene-KCTD17
1	6957888	6971840	+	ID=Goat_rna-XM_018048299.1_R2	ref-gene=Goat_gene-KCTD17
1	6974043	6985312	+	ID=Goat_rna-XM_018064024.1_R0	ref-gene=Goat_gene-LOC108638216
1	7008291	7017122	+	ID=Goat_rna-XM_005694147.3_R0	ref-gene=Goat_gene-SLC16A5
1	7021046	7033868	+	ID=Goat_rna-XM_018063837.1_R0	ref-gene=Goat_gene-ARMC7
1	7035201	7036766	-	ID=Cattle_rna-NM_001046322.1_R0	ref-gene=Cattle_gene-NT5C
1	7035201	7036892	-	ID=Cattle_rna-NM_001206262.1_R1	ref-gene=Cattle_gene-NT5M
1	7040229	7053449	-	ID=Cattle_rna-NM_001034734.2_R0	ref-gene=Cattle_gene-JPT1
1	7063184	7069413	-	ID=Cattle_rna-XM_059878633.1_R1	ref-gene=Cattle_gene-SUMO2
1	7084115	7109885	+	ID=Goat_rna-XM_018063826.1_R0	ref-gene=Goat_gene-NUP85
1	7112162	7125609	-	ID=Goat_rna-XM_018063824.1_R0	ref-gene=Goat_gene-GGA3
1	7112162	7117703	-	ID=Cattle_rna-XM_059877896.1_R0	ref-gene=Cattle_gene-GGA3
1	7125927	7128763	+	ID=Goat_rna-XM_005694143.3_R0	ref-gene=Goat_gene-MRPS7
1	7129595	7132202	-	ID=Goat_rna-XM_018063829.1_R0	ref-gene=Goat_gene-MIF4GD
1	7135805	7144566	-	ID=Cattle_rna-NM_001045887.1_R0	ref-gene=Cattle_gene-SLC25A19
1	7171571	7182773	-	ID=Cattle_rna-NM_001102173.1_R1	ref-gene=Cattle_gene-GRAP
1	7271680	7272203	+	ID=Cattle_rna-XM_003587735.6_R9	ref-gene=Cattle_gene-LOC788801
1	7293984	7313674	+	ID=Goat_rna-XM_013972293.2_R0	ref-gene=Goat_gene-TMEM94
1	7315460	7327042	-	ID=Goat_rna-XM_018063816.1_R0	ref-gene=Goat_gene-CASKIN2
1	7329931	7336016	+	ID=Cattle_rna-NM_001205691.1_R0	ref-gene=Cattle_gene-TSEN54
1	7349040	7370832	+	ID=Goat_rna-XM_018063811.1_R0	ref-gene=Goat_gene-LLGL2
1	7380179	7410307	+	ID=Goat_rna-XM_018064023.1_R0	ref-gene=Goat_gene-MYO15B
1	7411272	7439706	-	ID=Cattle_rna-NM_001192326.1_R0	ref-gene=Cattle_gene-RECQL5
1	7422834	7423511	+	ID=Cattle_rna-NM_001163000.1_R0	ref-gene=Cattle_gene-SMIM5
1	7429784	7429963	+	ID=Goat_rna-XM_005694137.3_R0	ref-gene=Goat_gene-SMIM6
1	7440586	7471906	+	ID=Goat_rna-XM_005694130.2_R0	ref-gene=Goat_gene-SAP30BP
1	7440586	7471906	+	ID=Goat_rna-XM_005694131.2_R0	ref-gene=Goat_gene-SAP30BP
1	7485569	7513840	+	ID=Goat_rna-XM_018063801.1_R0	ref-gene=Goat_gene-ITGB4
1	7485569	7513840	+	ID=Cattle_rna-XM_024979797.2_R0	ref-gene=Cattle_gene-ITGB4
1	7485569	7513840	+	ID=Goat_rna-XM_018063803.1_R0	ref-gene=Goat_gene-ITGB4
1	7514326	7521054	-	ID=Goat_rna-XM_018063804.1_R0	ref-gene=Goat_gene-GALK1
1	7531498	7532123	-	ID=Cattle_rna-NM_001014389.2_R0	ref-gene=Cattle_gene-H3-3A
1	7553253	7567379	+	ID=Goat_rna-XM_018063793.1_R0	ref-gene=Goat_gene-UNK
1	7570181	7584046	-	ID=Goat_rna-XM_018063791.1_R0	ref-gene=Goat_gene-UNC13D
1	7570181	7583407	-	ID=Cattle_rna-XM_059877841.1_R0	ref-gene=Cattle_gene-UNC13D
1	7586265	7592593	-	ID=Cattle_rna-NM_001192132.1_R0	ref-gene=Cattle_gene-WBP2
1	7586265	7592593	-	ID=Goat_rna-XM_018063795.1_R0	ref-gene=Goat_gene-WBP2
1	7608501	7612601	-	ID=Goat_rna-XM_018063789.1_R0	ref-gene=Goat_gene-TRIM47
1	7608501	7612601	-	ID=Goat_rna-XM_018063790.1_R0	ref-gene=Goat_gene-TRIM47
1	7620313	7623838	-	ID=Goat_rna-XM_018063783.1_R0	ref-gene=Goat_gene-TRIM65
1	7625488	7629776	-	ID=Cattle_rna-NM_001035489.1_R0	ref-gene=Cattle_gene-MRPL38
1	7636169	7656081	-	ID=Cattle_rna-XM_024980021.2_R0	ref-gene=Cattle_gene-FBF1
1	7661095	7681384	-	ID=Goat_rna-XM_018063769.1_R0	ref-gene=Goat_gene-ACOX1
1	7661095	7681384	-	ID=Goat_rna-XM_018063770.1_R0	ref-gene=Goat_gene-ACOX1
1	7661095	7676865	-	ID=Goat_rna-XM_018063771.1_R0	ref-gene=Goat_gene-ACOX1
1	7688359	7689128	+	ID=Cattle_rna-NM_001034546.2_R1	ref-gene=Cattle_gene-NSA2
1	7690951	7705268	+	ID=Goat_rna-XM_018063775.1_R0	ref-gene=Goat_gene-TEN1
1	7706246	7709300	+	ID=Goat_rna-XM_013972145.2_R0	ref-gene=Goat_gene-CDK3
1	7706246	7709300	+	ID=Cattle_rna-XM_010805175.4_R1	ref-gene=Cattle_gene-CDK2
1	7706246	7709300	+	ID=Cattle_rna-NM_174016.2_R2	ref-gene=Cattle_gene-CDK1
1	7706246	7709300	+	ID=Cattle_rna-NM_001192301.2_R1	ref-gene=Cattle_gene-CDK6
1	7710696	7728304	-	ID=Goat_rna-XM_018063768.1_R0	ref-gene=Goat_gene-EVPL
1	7737433	7761435	-	ID=Goat_rna-XM_005694119.3_R0	ref-gene=Goat_gene-SRP68
1	7767499	7769962	+	ID=Goat_rna-XM_013964334.2_R1	ref-gene=Goat_gene-GALR3
1	7771250	7774759	+	ID=Goat_rna-XM_005694111.3_R0	ref-gene=Goat_gene-ZACN
1	7775765	7792775	-	ID=Goat_rna-XM_018063760.1_R0	ref-gene=Goat_gene-EXOC7
1	7775765	7792775	-	ID=Goat_rna-XM_018063762.1_R0	ref-gene=Goat_gene-EXOC7
1	7775765	7792775	-	ID=Goat_rna-XM_018063763.1_R0	ref-gene=Goat_gene-EXOC7
1	7775765	7792775	-	ID=Goat_rna-XM_018063764.1_R0	ref-gene=Goat_gene-EXOC7
1	7775765	7792775	-	ID=Goat_rna-XM_018063765.1_R0	ref-gene=Goat_gene-EXOC7
1	7807744	7810687	-	ID=Goat_rna-XM_018063759.1_R0	ref-gene=Goat_gene-FOXJ1
1	7815577	7842932	-	ID=Goat_rna-XM_018063756.1_R0	ref-gene=Goat_gene-RNF157
1	7851986	7852554	+	ID=Goat_rna-XM_018051816.1_R7	ref-gene=Goat_gene-HMGB2
1	7878794	7879072	-	ID=Goat_rna-XM_018064236.1_R1	ref-gene=Goat_gene-LOC108638252
1	7908869	7914030	+	ID=Goat_rna-XM_018063753.1_R0	ref-gene=Goat_gene-UBALD2
1	7908869	7914030	+	ID=Goat_rna-XM_018063755.1_R0	ref-gene=Goat_gene-UBALD2
1	7917176	7942232	-	ID=Cattle_rna-XM_002696205.6_R0	ref-gene=Cattle_gene-QRICH2
1	7945455	7971837	-	ID=Goat_rna-XM_018063752.1_R0	ref-gene=Goat_gene-PRPSAP1
1	8006338	8008605	+	ID=Goat_rna-XM_018063747.1_R0	ref-gene=Goat_gene-SPHK1
1	8006642	8008605	+	ID=Goat_rna-XM_018063749.1_R0	ref-gene=Goat_gene-SPHK1
1	8011230	8058895	-	ID=Goat_rna-XM_018063744.1_R0	ref-gene=Goat_gene-UBE2O
1	8011230	8058895	-	ID=Goat_rna-XM_018063745.1_R0	ref-gene=Goat_gene-UBE2O
1	8072563	8073821	+	ID=Cattle_rna-NM_177509.2_R0	ref-gene=Cattle_gene-AANAT
1	8085196	8086454	+	ID=Cattle_rna-NM_177509.2_R1	ref-gene=Cattle_gene-AANAT
1	8088267	8097123	-	ID=Goat_rna-XM_018063739.1_R0	ref-gene=Goat_gene-RHBDF2
1	8088267	8097123	-	ID=Goat_rna-XM_018040083.1_R1	ref-gene=Goat_gene-RHBDF1
1	8133120	8141563	-	ID=Cattle_rna-XM_005221178.5_R0	ref-gene=Cattle_gene-CYGB
1	8149864	8150850	+	ID=Goat_rna-XM_005694108.2_R0	ref-gene=Goat_gene-PRCD
1	8171687	8188905	-	ID=Goat_rna-XM_018063734.1_R0	ref-gene=Goat_gene-ST6GALNAC2
1	8171687	8188905	-	ID=Goat_rna-XM_018063735.1_R0	ref-gene=Goat_gene-ST6GALNAC2
1	8222001	8238661	-	ID=Goat_rna-XM_005694107.3_R0	ref-gene=Goat_gene-ST6GALNAC1
1	8266204	8295675	-	ID=Goat_rna-XM_018063731.1_R0	ref-gene=Goat_gene-MXRA7
1	8301451	8308234	-	ID=Goat_rna-XM_018063726.1_R0	ref-gene=Goat_gene-JMJD6
1	8311645	8313755	+	ID=Goat_rna-XM_005694106.3_R0	ref-gene=Goat_gene-METTL23
1	8316292	8317187	-	ID=Cattle_rna-NM_001034318.1_R0	ref-gene=Cattle_gene-SRSF2
1	8318401	8343634	+	ID=Goat_rna-XM_018063724.1_R0	ref-gene=Goat_gene-MFSD11
1	8394197	8455846	+	ID=Goat_rna-XM_018063723.1_R0	ref-gene=Goat_gene-MGAT5B
1	8412157	8455846	+	ID=Goat_rna-XM_018062074.1_R0	ref-gene=Goat_gene-MGAT5
1	8412451	8412837	+	ID=Cattle_rna-XM_059886066.1_R1	ref-gene=Cattle_gene-LOC132345192
1	8688124	8688798	-	ID=Cattle_rna-NM_001077866.2_R3	ref-gene=Cattle_gene-RPL15
1	8790213	8801124	+	ID=Goat_rna-XM_018063713.1_R2	ref-gene=Goat_gene-SEPT9
1	8790041	8801124	+	ID=Goat_rna-XM_018063714.1_R3	ref-gene=Goat_gene-SEPT9
1	8857447	8869236	+	ID=Goat_rna-XM_018063715.1_R0	ref-gene=Goat_gene-SEPT9
1	8856490	8869908	+	ID=Cattle_rna-NM_001076949.2_R1	ref-gene=Cattle_gene-SEPTIN3
1	8857447	8869908	+	ID=Cattle_rna-XM_005207430.5_R1	ref-gene=Cattle_gene-SEPTIN3
1	9064772	9065833	+	ID=Cattle_rna-XM_059884643.1_R9	ref-gene=Cattle_gene-OR13P13
1	9250663	9324599	+	ID=Goat_rna-XM_018063705.1_R0	ref-gene=Goat_gene-TNRC6C
1	9250663	9324599	+	ID=Goat_rna-XM_018063706.1_R0	ref-gene=Goat_gene-TNRC6C
1	9250663	9324599	+	ID=Goat_rna-XM_018063708.1_R0	ref-gene=Goat_gene-TNRC6C
1	9250663	9324599	+	ID=Goat_rna-XM_018063709.1_R0	ref-gene=Goat_gene-TNRC6C
1	9250663	9324599	+	ID=Goat_rna-XM_018063710.1_R0	ref-gene=Goat_gene-TNRC6C
1	9332756	9347218	-	ID=Goat_rna-XM_018063696.1_R0	ref-gene=Goat_gene-TMC6
1	9332756	9347218	-	ID=Goat_rna-XM_018063697.1_R0	ref-gene=Goat_gene-TMC6
1	9332756	9347218	-	ID=Goat_rna-XM_018063698.1_R0	ref-gene=Goat_gene-TMC6
1	9352363	9362494	+	ID=Cattle_rna-XM_002696159.6_R0	ref-gene=Cattle_gene-TMC8
1	9380554	9383489	+	ID=Goat_rna-XM_018063687.1_R0	ref-gene=Goat_gene-SYNGR2
1	9380554	9383489	+	ID=Cattle_rna-XM_010805714.4_R2	ref-gene=Cattle_gene-SYNGR1
1	9380554	9384717	+	ID=Cattle_rna-NM_001034623.1_R2	ref-gene=Cattle_gene-SYNGR1
1	9386040	9398231	-	ID=Goat_rna-XM_018063686.1_R0	ref-gene=Goat_gene-TK1
1	9398627	9417349	+	ID=Goat_rna-XM_005694095.3_R0	ref-gene=Goat_gene-AFMID
1	9410278	9410708	+	ID=Goat_rna-XM_013972539.2_R0	ref-gene=Goat_gene-LOC106503281
1	9425658	9431907	+	ID=Cattle_rna-NM_001001855.3_R0	ref-gene=Cattle_gene-BIRC5
1	9438839	9446972	+	ID=Cattle_rna-XM_059878373.1_R0	ref-gene=Cattle_gene-TMEM235
1	9447848	9453496	-	ID=Goat_rna-XM_018063684.1_R0	ref-gene=Goat_gene-LOC102179594
1	9530893	9531582	-	ID=Goat_rna-XM_018063683.1_R0	ref-gene=Goat_gene-SOCS3
1	9547894	9580885	+	ID=Cattle_rna-NM_001046395.2_R0	ref-gene=Cattle_gene-PGS1
1	9559440	9580885	+	ID=Cattle_rna-XM_059878154.1_R0	ref-gene=Cattle_gene-PGS1
1	9585199	9682514	-	ID=Cattle_rna-XM_024981011.2_R0	ref-gene=Cattle_gene-DNAH17
1	9585199	9682514	-	ID=Goat_rna-XM_018064667.1_R1	ref-gene=Goat_gene-DNAH9
1	9731662	9751867	-	ID=Cattle_rna-XM_015458990.3_R0	ref-gene=Cattle_gene-CYTH1
1	9731662	9747870	-	ID=Cattle_rna-XM_024981008.2_R0	ref-gene=Cattle_gene-CYTH1
1	9731662	9751552	-	ID=Goat_rna-XM_018040557.1_R1	ref-gene=Goat_gene-CYTH3
1	9818184	9842210	-	ID=Goat_rna-XM_018063675.1_R0	ref-gene=Goat_gene-USP36
1	9858477	9871981	-	ID=Goat_rna-XM_018063674.1_R0	ref-gene=Goat_gene-TIMP2
1	9884544	9886220	-	ID=Goat_rna-XM_018063673.1_R0	ref-gene=Goat_gene-CEP295NL
1	9944883	9952267	-	ID=Goat_rna-XM_018063671.1_R0	ref-gene=Goat_gene-LGALS3BP
1	9944883	9952267	-	ID=Goat_rna-XM_018063672.1_R0	ref-gene=Goat_gene-LGALS3BP
1	9966499	9970188	-	ID=Goat_rna-XM_018063667.1_R0	ref-gene=Goat_gene-CANT1
1	10006948	10011813	+	ID=Goat_rna-XM_018063664.1_R0	ref-gene=Goat_gene-C1QTNF1
1	10025591	10034235	+	ID=Goat_rna-XM_018063653.1_R0	ref-gene=Goat_gene-ENGASE
1	10026749	10034235	+	ID=Goat_rna-XM_018063654.1_R0	ref-gene=Goat_gene-ENGASE
1	10040462	10060572	-	ID=Goat_rna-XM_018063659.1_R0	ref-gene=Goat_gene-RBFOX3
1	10040462	10061150	-	ID=Cattle_rna-XM_059881320.1_R0	ref-gene=Cattle_gene-RBFOX1
1	10040462	10061150	-	ID=Cattle_rna-XM_024991702.1_R1	ref-gene=Cattle_gene-RBFOX2
1	10565331	10571027	+	ID=Goat_rna-XM_018064021.1_R0	ref-gene=Goat_gene-ENPP7
1	10609091	10615357	+	ID=Cattle_rna-NM_001205593.1_R0	ref-gene=Cattle_gene-CBX2
1	10624448	10626719	-	ID=Goat_rna-XM_018063650.1_R0	ref-gene=Goat_gene-CBX8
1	10663381	10668940	-	ID=Goat_rna-XM_018063649.1_R0	ref-gene=Goat_gene-CBX4
1	10744538	10808018	-	ID=Goat_rna-XM_018063645.1_R0	ref-gene=Goat_gene-TBC1D16
1	10744538	10808018	-	ID=Goat_rna-XM_018063646.1_R0	ref-gene=Goat_gene-TBC1D16
1	10745645	10808018	-	ID=Cattle_rna-XM_059877950.1_R0	ref-gene=Cattle_gene-TBC1D16
1	10830223	10872636	+	ID=Cattle_rna-XM_059878349.1_R0	ref-gene=Cattle_gene-CCDC40
1	10877274	10889210	+	ID=Goat_rna-XM_005694082.3_R0	ref-gene=Goat_gene-GAA
1	10893107	10904725	-	ID=Cattle_rna-NM_001046188.2_R0	ref-gene=Cattle_gene-EIF4A3
1	10923684	10944410	+	ID=Goat_rna-XM_013972522.2_R0	ref-gene=Goat_gene-CARD14
1	10923684	10944410	+	ID=Goat_rna-XM_018063639.1_R0	ref-gene=Goat_gene-CARD14
1	10945241	10951548	-	ID=Goat_rna-XM_005694079.2_R0	ref-gene=Goat_gene-SGSH
1	10952851	10968581	+	ID=Goat_rna-XM_018063635.1_R0	ref-gene=Goat_gene-SLC26A11
1	10986598	11109909	+	ID=Cattle_rna-XM_059878372.1_R0	ref-gene=Cattle_gene-LOC512869
1	11123040	11246566	+	ID=Goat_rna-XM_013972340.2_R0	ref-gene=Goat_gene-RNF213
1	11123040	11246566	+	ID=Goat_rna-XM_013972342.2_R0	ref-gene=Goat_gene-RNF213
1	11136493	11137431	+	ID=Cattle_rna-XM_059890150.1_R1	ref-gene=Cattle_gene-LOC104969531
1	11156686	11157912	-	ID=Goat_rna-XM_005692914.1_R0	ref-gene=Goat_gene-LOC102187798
1	11253294	11267187	+	ID=Goat_rna-XM_005694073.2_R0	ref-gene=Goat_gene-ENDOV
1	11301785	11307437	-	ID=Cattle_rna-NM_001192354.1_R0	ref-gene=Cattle_gene-NPTX1
1	11371892	11372785	-	ID=Cattle_rna-XM_059891950.1_R0	ref-gene=Cattle_gene-MECR
1	11581936	11583045	+	ID=Cattle_rna-XM_059890454.1_R0	ref-gene=Cattle_gene-APH1B
1	11699434	11705802	+	ID=Cattle_rna-NM_001075457.1_R0	ref-gene=Cattle_gene-CHMP6
1	11732501	11795380	+	ID=Goat_rna-XM_018063625.1_R0	ref-gene=Goat_gene-BAIAP2
1	11732501	11788339	+	ID=Goat_rna-XM_018063627.1_R0	ref-gene=Goat_gene-BAIAP2
1	11797829	11813654	-	ID=Goat_rna-XM_018063623.1_R0	ref-gene=Goat_gene-AATK
1	11857069	11870643	-	ID=Goat_rna-XM_018063620.1_R0	ref-gene=Goat_gene-CEP131
1	11880044	11889780	-	ID=Goat_rna-XM_018063617.1_R0	ref-gene=Goat_gene-TEPSIN
1	11880044	11889780	-	ID=Goat_rna-XM_018063618.1_R0	ref-gene=Goat_gene-TEPSIN
1	11890141	11891795	+	ID=Cattle_rna-XM_003587472.4_R0	ref-gene=Cattle_gene-NDUFAF8
1	11895227	11934709	-	ID=Goat_rna-XM_018063609.1_R0	ref-gene=Goat_gene-SLC38A10
1	11895227	11934709	-	ID=Goat_rna-XM_018063612.1_R0	ref-gene=Goat_gene-SLC38A10
1	12030291	12066129	+	ID=Goat_rna-XM_018063604.1_R0	ref-gene=Goat_gene-BAHCC1
1	12030291	12066129	+	ID=Goat_rna-XM_018063605.1_R0	ref-gene=Goat_gene-BAHCC1
1	12107453	12109055	-	ID=Cattle_rna-NM_001033618.1_R0	ref-gene=Cattle_gene-ACTG1
1	12107453	12109055	-	ID=Cattle_rna-NM_173979.3_R1	ref-gene=Cattle_gene-ACTB
1	12107453	12109055	-	ID=Goat_rna-XM_005686353.3_R5	ref-gene=Goat_gene-ACTG2
1	12107453	12109055	-	ID=Cattle_rna-NM_001038673.2_R2	ref-gene=Cattle_gene-ACTRT3
1	12107453	12109055	-	ID=Cattle_rna-NM_001102213.1_R3	ref-gene=Cattle_gene-ACTR2
1	12107453	12109055	-	ID=Cattle_rna-NM_001103338.1_R4	ref-gene=Cattle_gene-ACTR1B
1	12107453	12109055	-	ID=Cattle_rna-XM_024998236.2_R4	ref-gene=Cattle_gene-ACTR1B
1	12127625	12133330	+	ID=Cattle_rna-NM_176633.3_R0	ref-gene=Cattle_gene-FSCN2
1	12136307	12144855	-	ID=Goat_rna-XM_018063597.1_R0	ref-gene=Goat_gene-FAAP100
1	12199612	12210232	+	ID=Goat_rna-XM_018064020.1_R0	ref-gene=Goat_gene-TSPAN10
1	12212012	12213192	-	ID=Cattle_rna-NM_174421.2_R0	ref-gene=Cattle_gene-PDE6G
1	12216513	12217780	-	ID=Goat_rna-XM_013972600.2_R0	ref-gene=Goat_gene-OXLD1
1	12217967	12222414	+	ID=Cattle_rna-NM_001075501.1_R0	ref-gene=Cattle_gene-CCDC137
1	12226654	12234960	-	ID=Cattle_rna-XM_024980986.2_R0	ref-gene=Cattle_gene-ARL16
1	12235270	12247993	+	ID=Cattle_rna-XM_005221033.5_R0	ref-gene=Cattle_gene-HGS
1	12235270	12247993	+	ID=Cattle_rna-NM_001046089.1_R0	ref-gene=Cattle_gene-HGS
1	12250058	12253568	+	ID=Goat_rna-XM_005694063.3_R0	ref-gene=Goat_gene-MRPL12
1	12257095	12263024	+	ID=Goat_rna-XM_018063587.1_R0	ref-gene=Goat_gene-SLC25A10
1	12301909	12305773	+	ID=Goat_rna-XM_018063580.1_R0	ref-gene=Goat_gene-GCGR
1	12301909	12305773	+	ID=Goat_rna-XM_018063585.1_R0	ref-gene=Goat_gene-GCGR
1	12301232	12305773	+	ID=Cattle_rna-XM_024983855.2_R1	ref-gene=Cattle_gene-GLP1R
1	12312112	12313282	-	ID=Cattle_rna-NM_001109794.2_R0	ref-gene=Cattle_gene-MCRIP1
1	12319370	12320194	-	ID=Goat_rna-XM_005694060.3_R0	ref-gene=Goat_gene-PPP1R27
1	12326794	12335763	-	ID=Goat_rna-XM_005694059.3_R0	ref-gene=Goat_gene-P4HB
1	12338542	12338884	+	ID=Goat_rna-XM_005701960.3_R2	ref-gene=Goat_gene-PSMG3
1	12342683	12343923	-	ID=Cattle_rna-NM_176650.3_R0	ref-gene=Cattle_gene-ARHGDIA
1	12365115	12368603	-	ID=Cattle_rna-NM_001035417.2_R0	ref-gene=Cattle_gene-ALYREF
1	12369370	12373688	+	ID=Goat_rna-XM_018065455.1_R0	ref-gene=Goat_gene-ANAPC11
1	12376169	12376610	+	ID=Goat_rna-XM_018065453.1_R0	ref-gene=Goat_gene-NPB
1	12379502	12385953	-	ID=Goat_rna-XM_018065450.1_R0	ref-gene=Goat_gene-PCYT2
1	12379502	12385953	-	ID=Goat_rna-XM_018065452.1_R0	ref-gene=Goat_gene-PCYT2
1	12386806	12392522	-	ID=Goat_rna-XM_018065444.1_R0	ref-gene=Goat_gene-SIRT7
1	12397072	12397657	-	ID=Cattle_rna-NM_001098980.1_R0	ref-gene=Cattle_gene-MAFG
1	12406381	12409870	-	ID=Goat_rna-XM_005694051.2_R0	ref-gene=Goat_gene-PYCR1
1	12406826	12409870	-	ID=Cattle_rna-NM_001014906.1_R2	ref-gene=Cattle_gene-PYCR3
1	12414185	12415108	-	ID=Goat_rna-XM_018065440.1_R0	ref-gene=Goat_gene-MYADML2
1	12426727	12433443	-	ID=Goat_rna-XM_018065439.1_R0	ref-gene=Goat_gene-NOTUM
1	12447904	12475348	+	ID=Goat_rna-XM_018065437.1_R0	ref-gene=Goat_gene-ASPSCR1
1	12451999	12475348	+	ID=Goat_rna-XM_018065438.1_R0	ref-gene=Goat_gene-ASPSCR1
1	12477060	12478098	-	ID=Goat_rna-XM_018065436.1_R0	ref-gene=Goat_gene-LOC102178856
1	12480882	12487849	+	ID=Cattle_rna-NM_001191278.2_R0	ref-gene=Cattle_gene-LRRC45
1	12488903	12490996	+	ID=Goat_rna-XM_018065433.1_R0	ref-gene=Goat_gene-RAC3
1	12488903	12490931	+	ID=Goat_rna-XM_018065432.1_R0	ref-gene=Goat_gene-RAC3
1	12488903	12490931	+	ID=Goat_rna-XM_018055370.1_R2	ref-gene=Goat_gene-CDC42
1	12492785	12494568	-	ID=Goat_rna-XM_018065434.1_R0	ref-gene=Goat_gene-LOC102191238
1	12506528	12508847	-	ID=Goat_rna-XM_018065425.1_R2	ref-gene=Goat_gene-LOC106503208
1	12511009	12512976	-	ID=Cattle_rna-NM_001206962.1_R0	ref-gene=Cattle_gene-LOC782391
1	12548955	12552190	-	ID=Cattle_rna-XM_024980981.2_R0	ref-gene=Cattle_gene-RFNG
1	12552330	12557135	+	ID=Cattle_rna-XM_024980215.2_R0	ref-gene=Cattle_gene-GPS1
1	12552330	12557135	+	ID=Cattle_rna-NM_001102094.1_R0	ref-gene=Cattle_gene-GPS1
1	12552330	12557135	+	ID=Cattle_rna-XM_059878092.1_R0	ref-gene=Cattle_gene-GPS1
1	12558003	12563425	-	ID=Goat_rna-XM_005694041.2_R0	ref-gene=Goat_gene-DUS1L
1	12577067	12593366	-	ID=Goat_rna-NM_001285629.1_R0	ref-gene=Goat_gene-FASN
1	12626858	12710364	-	ID=Goat_rna-XM_018065413.1_R0	ref-gene=Goat_gene-CCDC57
1	12733574	12736549	+	ID=Goat_rna-XM_018065407.1_R0	ref-gene=Goat_gene-SLC16A3
1	12737516	12773298	-	ID=Cattle_rna-XM_015458929.3_R0	ref-gene=Cattle_gene-CSNK1D
1	12745339	12773298	-	ID=Cattle_rna-XM_005221050.4_R0	ref-gene=Cattle_gene-CSNK1D
1	12746333	12773298	-	ID=Cattle_rna-NM_001102080.2_R0	ref-gene=Cattle_gene-CSNK1D
1	12746337	12773298	-	ID=Cattle_rna-XM_024992281.2_R1	ref-gene=Cattle_gene-CSNK1E
1	12749272	12773298	-	ID=Goat_rna-XM_018048757.1_R1	ref-gene=Goat_gene-LOC102180576
1	12818555	12827520	-	ID=Goat_rna-XM_018065405.1_R0	ref-gene=Goat_gene-CD7
1	12851290	12851582	+	ID=Cattle_rna-NM_175830.1_R4	ref-gene=Cattle_gene-NDUFV3
1	12860869	12863268	-	ID=Goat_rna-XM_018065406.1_R8	ref-gene=Goat_gene-LOC108638312
1	12901974	12904424	-	ID=Goat_rna-XM_018065406.1_R2	ref-gene=Goat_gene-LOC108638312
1	12923042	12923334	+	ID=Cattle_rna-NM_175830.1_R1	ref-gene=Cattle_gene-NDUFV3
1	12940846	12951173	-	ID=Cattle_rna-XM_005221075.5_R1	ref-gene=Cattle_gene-SECTM1A
1	12963237	12963529	+	ID=Cattle_rna-NM_175830.1_R5	ref-gene=Cattle_gene-NDUFV3
1	12974163	12976598	-	ID=Goat_rna-XM_018065406.1_R6	ref-gene=Goat_gene-LOC108638312
1	13017047	13029516	-	ID=Cattle_rna-XM_024981159.2_R0	ref-gene=Cattle_gene-LOC101903434
1	13036375	13036667	+	ID=Cattle_rna-NM_175830.1_R2	ref-gene=Cattle_gene-NDUFV3
1	13052171	13054606	-	ID=Goat_rna-XM_018065406.1_R7	ref-gene=Goat_gene-LOC108638312
1	13091661	13094111	-	ID=Goat_rna-XM_018065406.1_R5	ref-gene=Goat_gene-LOC108638312
1	13112513	13112805	+	ID=Cattle_rna-NM_175830.1_R3	ref-gene=Cattle_gene-NDUFV3
1	13130315	13140632	-	ID=Cattle_rna-XM_005221075.5_R0	ref-gene=Cattle_gene-SECTM1A
1	13152695	13152987	+	ID=Cattle_rna-NM_175830.1_R6	ref-gene=Cattle_gene-NDUFV3
1	13160141	13161196	-	ID=Cattle_rna-XM_002696130.4_R0	ref-gene=Cattle_gene-LOC100299732
1	13183644	13184699	+	ID=Goat_rna-XM_005694375.3_R0	ref-gene=Goat_gene-LOC102176073
1	13196155	13197309	+	ID=Goat_rna-XM_018065404.1_R0	ref-gene=Goat_gene-UTS2R
1	13209073	13223570	-	ID=Goat_rna-XM_018065401.1_R0	ref-gene=Goat_gene-OGFOD3
1	13225653	13237582	+	ID=Goat_rna-XM_005694373.3_R0	ref-gene=Goat_gene-HEXDC
1	13239934	13243635	-	ID=Goat_rna-XM_005694032.2_R0	ref-gene=Goat_gene-C19H17orf62
1	13249759	13266104	+	ID=Goat_rna-XM_018065398.1_R0	ref-gene=Goat_gene-NARF
1	13284943	13333416	+	ID=Goat_rna-XM_018065397.1_R0	ref-gene=Goat_gene-FOXK2
1	13347558	13369823	-	ID=Goat_rna-XM_018065394.1_R0	ref-gene=Goat_gene-WDR45B
1	13380610	13406697	-	ID=Goat_rna-XM_018065392.1_R0	ref-gene=Goat_gene-RAB40B
1	13422277	13429155	+	ID=Goat_rna-XM_018065389.1_R0	ref-gene=Goat_gene-FN3KRP
1	13426094	13429155	+	ID=Goat_rna-XM_018065390.1_R0	ref-gene=Goat_gene-FN3KRP
1	13438027	13446719	+	ID=Goat_rna-XM_018065388.1_R0	ref-gene=Goat_gene-FN3K
1	13440381	13446719	+	ID=Goat_rna-XM_018065390.1_R1	ref-gene=Goat_gene-FN3KRP
1	13447846	13593518	+	ID=Cattle_rna-XM_010816444.4_R0	ref-gene=Cattle_gene-TBCD
1	13501648	13503898	-	ID=Goat_rna-XM_005694165.3_R0	ref-gene=Goat_gene-ZNF750
1	13599758	13705792	-	ID=Cattle_rna-XM_024980960.2_R0	ref-gene=Cattle_gene-B3GNTL1
1	13728537	13743090	+	ID=Cattle_rna-NM_001206050.1_R0	ref-gene=Cattle_gene-METRNL
1	13848500	13868398	-	ID=Goat_rna-XM_005694020.3_R0	ref-gene=Goat_gene-PSMD12
1	14120432	14140521	+	ID=Goat_rna-XM_005694019.3_R0	ref-gene=Goat_gene-PITPNC1
1	14165458	14183792	+	ID=Goat_rna-XM_005694018.3_R0	ref-gene=Goat_gene-NOL11
1	14272283	14272782	-	ID=Cattle_rna-NM_001098106.2_R6	ref-gene=Cattle_gene-BTF3L4
1	14272283	14272611	-	ID=Cattle_rna-XM_005221405.5_R6	ref-gene=Cattle_gene-BTF3
1	14299242	14364949	+	ID=Cattle_rna-XM_024980959.2_R0	ref-gene=Cattle_gene-BPTF
1	14374635	14378803	-	ID=Cattle_rna-XM_003587466.6_R0	ref-gene=Cattle_gene-C19H17orf58
1	14407380	14415282	+	ID=Goat_rna-XM_005694015.2_R0	ref-gene=Goat_gene-KPNA2
1	14494532	14495733	+	ID=Goat_rna-XM_018064019.1_R0	ref-gene=Goat_gene-LOC108638215
1	14569110	14609208	+	ID=Goat_rna-XM_018040225.1_R1	ref-gene=Goat_gene-SMURF1
1	14655766	14661695	+	ID=Cattle_rna-NM_001191395.3_R0	ref-gene=Cattle_gene-DDX5
1	14655766	14661695	+	ID=Cattle_rna-NM_001101993.1_R1	ref-gene=Cattle_gene-DDX17
1	14664431	14680016	+	ID=Cattle_rna-NM_001075191.1_R0	ref-gene=Cattle_gene-POLG2
1	14697756	14720449	-	ID=Goat_rna-XM_005694010.3_R0	ref-gene=Goat_gene-MILR1
1	14750361	14794737	+	ID=Goat_rna-XM_018065358.1_R0	ref-gene=Goat_gene-PECAM1
1	14750361	14794737	+	ID=Goat_rna-XM_005694007.3_R0	ref-gene=Goat_gene-PECAM1
1	14903506	14970117	+	ID=Cattle_rna-NM_001101970.2_R0	ref-gene=Cattle_gene-TEX2
1	14903506	14970117	+	ID=Cattle_rna-XM_024980007.2_R0	ref-gene=Cattle_gene-TEX2
1	14924793	14926112	+	ID=Goat_rna-XM_018058190.1_R1	ref-gene=Goat_gene-LOC108637511
1	15021268	15069244	+	ID=Goat_rna-XM_018065355.1_R0	ref-gene=Goat_gene-ERN1
1	15088206	15092226	+	ID=Goat_rna-XM_018065352.1_R3	ref-gene=Goat_gene-LOC108638310
1	15102108	15107428	+	ID=Goat_rna-XM_018065352.1_R2	ref-gene=Goat_gene-LOC108638310
1	15113267	15117396	+	ID=Goat_rna-XM_018065352.1_R0	ref-gene=Goat_gene-LOC108638310
1	15130201	15134409	+	ID=Cattle_rna-XM_010816440.4_R0	ref-gene=Cattle_gene-LOC132342108
1	15135383	15139943	-	ID=Cattle_rna-XM_059878583.1_R0	ref-gene=Cattle_gene-PRR29
1	15167971	15199130	+	ID=Cattle_rna-XM_003587460.6_R0	ref-gene=Cattle_gene-SCN4A
1	15167971	15199130	+	ID=Goat_rna-XM_005676033.3_R6	ref-gene=Goat_gene-SCN3A
1	15167971	15199130	+	ID=Cattle_rna-NM_001193102.1_R5	ref-gene=Cattle_gene-SCN8A
1	15167971	15199130	+	ID=Cattle_rna-XM_059886569.1_R5	ref-gene=Cattle_gene-SCN8A
1	15205784	15208675	+	ID=Goat_rna-XM_005693997.3_R0	ref-gene=Goat_gene-CD79B
1	15205784	15208675	+	ID=Goat_rna-XM_005693998.3_R0	ref-gene=Goat_gene-CD79B
1	15221472	15223082	+	ID=Cattle_rna-NM_180996.1_R0	ref-gene=Cattle_gene-GH1
1	15234055	15238482	-	ID=Cattle_rna-NM_001038211.1_R0	ref-gene=Cattle_gene-TCAM1
1	15250727	15259084	+	ID=Goat_rna-XM_018065346.1_R0	ref-gene=Goat_gene-SMARCD2
1	15260078	15264515	-	ID=Cattle_rna-NM_174441.2_R0	ref-gene=Cattle_gene-PSMC5
1	15265087	15271974	+	ID=Goat_rna-XM_005693991.3_R0	ref-gene=Goat_gene-FTSJ3
1	15273306	15298097	-	ID=Goat_rna-XM_005693992.3_R0	ref-gene=Goat_gene-DDX42
1	15313033	15323158	+	ID=Goat_rna-XM_018065344.1_R0	ref-gene=Goat_gene-CCDC47
1	15341949	15358467	+	ID=Cattle_rna-XM_059878004.1_R0	ref-gene=Cattle_gene-STRADA
1	15341196	15358467	+	ID=Cattle_rna-XM_059878009.1_R0	ref-gene=Cattle_gene-STRADA
1	15349386	15358467	+	ID=Cattle_rna-XM_005220865.5_R0	ref-gene=Cattle_gene-STRADA
1	15350251	15358467	+	ID=Cattle_rna-NM_001015603.1_R0	ref-gene=Cattle_gene-STRADA
1	15360824	15362505	-	ID=Cattle_rna-XM_059878371.1_R0	ref-gene=Cattle_gene-LOC132342982
1	15362521	15363241	+	ID=Cattle_rna-NM_001040512.2_R0	ref-gene=Cattle_gene-LIMD2
1	15367880	15418650	-	ID=Goat_rna-XM_018065330.1_R0	ref-gene=Goat_gene-MAP3K3
1	15367880	15417504	-	ID=Goat_rna-XM_018065331.1_R0	ref-gene=Goat_gene-MAP3K3
1	15367880	15418650	-	ID=Goat_rna-XM_018065332.1_R0	ref-gene=Goat_gene-MAP3K3
1	15367880	15418561	-	ID=Goat_rna-XM_018065799.1_R1	ref-gene=Goat_gene-MAP3K2
1	15432910	15436576	-	ID=Cattle_rna-NM_001205611.2_R0	ref-gene=Cattle_gene-TACO1
1	15474368	15498038	-	ID=Goat_rna-XM_018065329.1_R0	ref-gene=Goat_gene-KCNH6
1	15501048	15512279	-	ID=Cattle_rna-XM_059877880.1_R1	ref-gene=Cattle_gene-ACE
1	15521081	15541691	-	ID=Cattle_rna-NM_001206668.1_R0	ref-gene=Cattle_gene-ACE
1	15521081	15534759	-	ID=Goat_rna-XM_018065327.1_R0	ref-gene=Goat_gene-LOC102171917
1	15534871	15541691	-	ID=Cattle_rna-XM_059877880.1_R2	ref-gene=Cattle_gene-ACE
1	15572256	15574386	+	ID=Goat_rna-XM_018065323.1_R0	ref-gene=Goat_gene-LOC102171650
1	16175368	16208376	+	ID=Cattle_rna-XM_059878198.1_R0	ref-gene=Cattle_gene-MARCHF10
1	16233850	16259976	-	ID=Goat_rna-XM_018065315.1_R0	ref-gene=Goat_gene-MRC2
1	16254810	16255403	-	ID=Cattle_rna-NM_001038104.2_R1	ref-gene=Cattle_gene-DTD1
1	16306145	16384294	-	ID=Cattle_rna-NM_001192827.1_R0	ref-gene=Cattle_gene-TLK2
1	16306145	16384712	-	ID=Cattle_rna-XM_002685281.6_R1	ref-gene=Cattle_gene-TLK1
1	16306145	16384712	-	ID=Goat_rna-XM_018064521.1_R1	ref-gene=Goat_gene-TLK1
1	16468633	16478964	-	ID=Cattle_rna-NM_001075246.2_R0	ref-gene=Cattle_gene-METTL2A
1	16483511	16512649	-	ID=Goat_rna-XM_005693969.1_R0	ref-gene=Goat_gene-EFCAB3
1	16624978	16695191	-	ID=Cattle_rna-XM_024980571.2_R0	ref-gene=Cattle_gene-LOC112442576
1	16707422	16923814	-	ID=Cattle_rna-XM_059878370.1_R0	ref-gene=Cattle_gene-EFCAB13
1	16934714	16974659	-	ID=Goat_rna-XM_018065309.1_R0	ref-gene=Goat_gene-ITGB3
1	17018124	17030526	-	ID=Goat_rna-XM_013972607.2_R0	ref-gene=Goat_gene-MYL4
1	17018124	17021309	-	ID=Cattle_rna-XM_005202717.5_R3	ref-gene=Cattle_gene-MYL1
1	17085359	17108310	+	ID=Goat_rna-XM_018065308.1_R0	ref-gene=Goat_gene-CDC27
1	17174870	17186107	+	ID=Cattle_rna-XM_010816429.4_R1	ref-gene=Cattle_gene-KANSL1
1	17174870	17186107	+	ID=Cattle_rna-XM_003587457.6_R1	ref-gene=Cattle_gene-KANSL1
1	17245914	17299156	+	ID=Goat_rna-XM_013972213.2_R0	ref-gene=Goat_gene-KANSL1
1	17306009	17355828	-	ID=Goat_rna-XM_018065280.1_R0	ref-gene=Goat_gene-MAPT
1	17450521	17452581	-	ID=Goat_rna-XM_018065279.1_R0	ref-gene=Goat_gene-SPPL2C
1	17461867	17490480	-	ID=Cattle_rna-NM_174287.1_R0	ref-gene=Cattle_gene-CRHR1
1	17611694	17612773	+	ID=Cattle_rna-XM_059875700.1_R9	ref-gene=Cattle_gene-LOC132342461
1	17682221	17695063	-	ID=Cattle_rna-NM_174689.3_R0	ref-gene=Cattle_gene-ARF2
1	17682221	17695063	-	ID=Cattle_rna-NM_001034530.2_R4	ref-gene=Cattle_gene-ARF4
1	17682221	17695063	-	ID=Cattle_rna-NM_001102348.1_R6	ref-gene=Cattle_gene-ARL4C
1	17787773	17788297	+	ID=Cattle_rna-XM_015461440.3_R7	ref-gene=Cattle_gene-LOC783993
1	17877278	17883487	-	ID=Goat_rna-XM_018048903.1_R6	ref-gene=Goat_gene-WNT7B
1	17877278	17884026	-	ID=Goat_rna-XM_018048902.1_R6	ref-gene=Goat_gene-WNT7B
1	17970087	17973534	+	ID=Cattle_rna-XM_024995391.2_R1	ref-gene=Cattle_gene-WNT9A
1	18045577	18051250	-	ID=Cattle_rna-XM_059877963.1_R4	ref-gene=Cattle_gene-MMD
1	18058102	18058467	-	ID=Goat_rna-XM_005694354.3_R0	ref-gene=Goat_gene-RPRML
1	18066032	18066799	-	ID=Cattle_rna-XM_024999401.2_R4	ref-gene=Cattle_gene-LOC107132928
1	18090140	18094547	+	ID=Cattle_rna-NM_001046466.1_R0	ref-gene=Cattle_gene-LYZL6
1	18095893	18105751	+	ID=Cattle_rna-NM_001192351.1_R0	ref-gene=Cattle_gene-RDM1
1	18106218	18152150	+	ID=Cattle_rna-XM_015458910.3_R0	ref-gene=Cattle_gene-LOC614269
1	18177237	18228739	+	ID=Goat_rna-XM_018065267.1_R0	ref-gene=Goat_gene-PLEKHM1
1	18235208	18267607	+	ID=Goat_rna-XM_018065270.1_R0	ref-gene=Goat_gene-ARHGAP27
1	18253968	18267607	+	ID=Goat_rna-XM_018065271.1_R0	ref-gene=Goat_gene-ARHGAP27
1	18235208	18267607	+	ID=Cattle_rna-XM_005214244.5_R1	ref-gene=Cattle_gene-ARHGAP12
1	18301775	18303403	-	ID=Cattle_rna-NM_001034805.2_R1	ref-gene=Cattle_gene-MRPL13
1	18378803	18397740	+	ID=Goat_rna-XM_018065266.1_R0	ref-gene=Goat_gene-MAP3K14
1	18414186	18418230	+	ID=Goat_rna-XM_005694349.2_R0	ref-gene=Goat_gene-LOC102191176
1	18419033	18443569	-	ID=Cattle_rna-XM_059878564.1_R0	ref-gene=Cattle_gene-FMNL1
1	18419033	18443569	-	ID=Cattle_rna-XM_059878565.1_R0	ref-gene=Cattle_gene-FMNL1
1	18477530	18481679	-	ID=Goat_rna-XM_005693952.3_R0	ref-gene=Goat_gene-HEXIM2
1	18490007	18490969	-	ID=Goat_rna-XM_005693951.3_R0	ref-gene=Goat_gene-HEXIM1
1	18495961	18504451	-	ID=Goat_rna-XM_005693949.3_R0	ref-gene=Goat_gene-ACBD4
1	18495961	18504451	-	ID=Goat_rna-XM_005693950.3_R0	ref-gene=Goat_gene-ACBD4
1	18506567	18526845	+	ID=Goat_rna-XM_018065259.1_R0	ref-gene=Goat_gene-PLCD3
1	18517249	18526845	+	ID=Cattle_rna-XM_059876243.1_R2	ref-gene=Cattle_gene-PLCD4
1	18532903	18563079	-	ID=Cattle_rna-NM_177504.2_R0	ref-gene=Cattle_gene-NMT1
1	18532903	18551563	-	ID=Cattle_rna-NM_174456.2_R1	ref-gene=Cattle_gene-NMT2
1	18581584	18590328	+	ID=Cattle_rna-XM_005220835.5_R0	ref-gene=Cattle_gene-DCAKD
1	18642678	18649326	+	ID=Cattle_rna-NM_001205862.1_R0	ref-gene=Cattle_gene-C1QL1
1	18666735	18677762	+	ID=Goat_rna-XM_018065256.1_R0	ref-gene=Goat_gene-KIF18B
1	18686220	18694009	+	ID=Goat_rna-XM_018065253.1_R0	ref-gene=Goat_gene-GFAP
1	18686220	18694009	+	ID=Goat_rna-XM_018065254.1_R0	ref-gene=Goat_gene-GFAP
1	18686121	18694009	+	ID=Cattle_rna-NM_173969.3_R2	ref-gene=Cattle_gene-VIM
1	18686121	18694009	+	ID=Cattle_rna-XM_005206288.5_R3	ref-gene=Cattle_gene-PRPH
1	18696278	18697534	-	ID=Goat_rna-XM_013972396.2_R0	ref-gene=Goat_gene-LOC106503269
1	18698814	18700573	-	ID=Goat_rna-XM_005693942.3_R0	ref-gene=Goat_gene-CCDC103
1	18706016	18741694	+	ID=Cattle_rna-NM_001083396.1_R0	ref-gene=Cattle_gene-EFTUD2
1	18742513	18744036	-	ID=Cattle_rna-NM_001077896.2_R0	ref-gene=Cattle_gene-HIGD1B
1	18781409	18782599	+	ID=Cattle_rna-NM_001046076.1_R0	ref-gene=Cattle_gene-GJC1
1	18806527	18824341	-	ID=Goat_rna-XM_018065248.1_R0	ref-gene=Goat_gene-ADAM11
1	18806008	18824341	-	ID=Goat_rna-XM_018065249.1_R0	ref-gene=Goat_gene-ADAM11
1	18806527	18812682	-	ID=Goat_rna-XM_018065250.1_R0	ref-gene=Goat_gene-ADAM11
1	18831491	18850705	-	ID=Cattle_rna-XM_010816412.4_R0	ref-gene=Cattle_gene-DBF4B
1	18871729	18879580	+	ID=Cattle_rna-NM_001098962.2_R0	ref-gene=Cattle_gene-CCDC43
1	18883927	18897028	-	ID=Goat_rna-XM_018065246.1_R0	ref-gene=Goat_gene-MEIOC
1	18976514	18978211	-	ID=Cattle_rna-XM_003587455.6_R0	ref-gene=Cattle_gene-FZD2
1	18976514	18978211	-	ID=Goat_rna-XM_018043330.1_R3	ref-gene=Goat_gene-FZD4
1	19039937	19109427	+	ID=Goat_rna-XM_005693931.3_R0	ref-gene=Goat_gene-GPATCH8
1	19116270	19129252	+	ID=Goat_rna-XM_018065240.1_R0	ref-gene=Goat_gene-ITGA2B
1	19116270	19129252	+	ID=Goat_rna-XM_018065241.1_R0	ref-gene=Goat_gene-ITGA2B
1	19134778	19144245	+	ID=Goat_rna-XM_018065238.1_R0	ref-gene=Goat_gene-FAM171A2
1	19145205	19149114	-	ID=Goat_rna-XM_018065239.1_R0	ref-gene=Goat_gene-GRN
1	19171828	19175246	+	ID=Goat_rna-XM_018065234.1_R0	ref-gene=Goat_gene-SLC25A39
1	19171828	19175246	+	ID=Goat_rna-XM_018065237.1_R0	ref-gene=Goat_gene-SLC25A39
1	19171828	19175246	+	ID=Goat_rna-XM_005679058.3_R1	ref-gene=Goat_gene-LOC102176015
1	19176701	19185674	-	ID=Cattle_rna-XM_005220919.4_R0	ref-gene=Cattle_gene-RUNDC3A
1	19176701	19185674	-	ID=Cattle_rna-XM_024980407.1_R0	ref-gene=Cattle_gene-RUNDC3A
1	19176701	19185674	-	ID=Cattle_rna-NM_001076322.1_R0	ref-gene=Cattle_gene-RUNDC3A
1	19177437	19185674	-	ID=Goat_rna-XM_018065228.1_R0	ref-gene=Goat_gene-RUNDC3A
1	19177437	19185674	-	ID=Goat_rna-XM_018065229.1_R0	ref-gene=Goat_gene-RUNDC3A
1	19176701	19185674	-	ID=Cattle_rna-XM_005220922.4_R0	ref-gene=Cattle_gene-RUNDC3A
1	19176701	19185674	-	ID=Cattle_rna-XM_005220923.4_R0	ref-gene=Cattle_gene-RUNDC3A
1	19177437	19185674	-	ID=Goat_rna-XM_018065233.1_R0	ref-gene=Goat_gene-RUNDC3A
1	19176701	19185647	-	ID=Cattle_rna-XM_005205270.5_R0	ref-gene=Cattle_gene-RUNDC3B
1	19176701	19185647	-	ID=Cattle_rna-XM_005205269.5_R0	ref-gene=Cattle_gene-RUNDC3B
1	19176701	19185647	-	ID=Cattle_rna-XM_005205271.5_R0	ref-gene=Cattle_gene-RUNDC3B
1	19176701	19185647	-	ID=Cattle_rna-NM_001076874.1_R0	ref-gene=Cattle_gene-RUNDC3B
1	19226686	19235333	+	ID=Goat_rna-XM_018065223.1_R0	ref-gene=Goat_gene-SLC4A1
1	19258965	19259147	-	ID=Cattle_rna-XM_015458899.3_R1	ref-gene=Cattle_gene-LOC107131530
1	19264397	19275293	+	ID=Goat_rna-XM_005693926.3_R0	ref-gene=Goat_gene-UBTF
1	19264397	19275293	+	ID=Goat_rna-XM_005693927.3_R0	ref-gene=Goat_gene-UBTF
1	19281315	19282624	-	ID=Cattle_rna-XM_024980907.2_R0	ref-gene=Cattle_gene-LOC101907697
1	19283966	19287616	+	ID=Goat_rna-XM_018065211.1_R0	ref-gene=Goat_gene-ATXN7L3
1	19283966	19287616	+	ID=Goat_rna-XM_018065212.1_R0	ref-gene=Goat_gene-ATXN7L3
1	19283966	19287616	+	ID=Goat_rna-XM_018065213.1_R0	ref-gene=Goat_gene-ATXN7L3
1	19283966	19287616	+	ID=Goat_rna-XM_018065214.1_R0	ref-gene=Goat_gene-ATXN7L3
1	19284127	19287616	+	ID=Goat_rna-XM_018065215.1_R0	ref-gene=Goat_gene-ATXN7L3
1	19291076	19293426	-	ID=Goat_rna-XM_005693919.3_R0	ref-gene=Goat_gene-TMUB2
1	19291076	19292145	-	ID=Goat_rna-XM_005693920.3_R0	ref-gene=Goat_gene-TMUB2
1	19303111	19309801	-	ID=Cattle_rna-NM_001101188.1_R0	ref-gene=Cattle_gene-ASB16
1	19303111	19307669	-	ID=Goat_rna-XM_018040795.1_R2	ref-gene=Goat_gene-ASB18
1	19314619	19326377	-	ID=Goat_rna-XM_018065209.1_R0	ref-gene=Goat_gene-C19H17orf53
1	19370410	19382914	+	ID=Cattle_rna-XM_005205240.5_R0	ref-gene=Cattle_gene-HDAC9
1	19385153	19389527	-	ID=Goat_rna-XM_005693916.3_R0	ref-gene=Goat_gene-G6PC3
1	19385496	19389527	-	ID=Goat_rna-XM_018065207.1_R0	ref-gene=Goat_gene-G6PC3
1	19392252	19410762	+	ID=Cattle_rna-NM_001076098.2_R0	ref-gene=Cattle_gene-LSM12
1	19423869	19426600	+	ID=Goat_rna-XM_005693915.3_R0	ref-gene=Goat_gene-TMEM101
1	19424366	19426600	+	ID=Cattle_rna-XM_010816346.3_R0	ref-gene=Cattle_gene-TMEM101
1	19461912	19462438	+	ID=Goat_rna-XM_018064048.1_R0	ref-gene=Goat_gene-LOC102179414
1	19468952	19469479	+	ID=Cattle_rna-NM_001040587.2_R0	ref-gene=Cattle_gene-PYY
1	19477434	19478054	+	ID=Cattle_rna-NM_173952.2_R0	ref-gene=Cattle_gene-PPY
1	19504883	19526355	+	ID=Cattle_rna-XM_024979877.2_R0	ref-gene=Cattle_gene-MPP2
1	19505451	19526355	+	ID=Cattle_rna-NM_001193071.1_R0	ref-gene=Cattle_gene-MPP2
1	19506533	19526355	+	ID=Goat_rna-XM_005679292.3_R1	ref-gene=Goat_gene-MPP6
1	19547761	19557261	-	ID=Goat_rna-XM_018065188.1_R0	ref-gene=Goat_gene-CD300LG
1	19576822	19602887	+	ID=Cattle_rna-NM_001372132.1_R0	ref-gene=Cattle_gene-MPP3
1	19576822	19602887	+	ID=Goat_rna-XM_018057215.1_R1	ref-gene=Goat_gene-MPP7
1	19608830	19610878	-	ID=Cattle_rna-XM_059881536.1_R7	ref-gene=Cattle_gene-LOC104970180
1	19614228	19616968	-	ID=Cattle_rna-XM_059878554.1_R0	ref-gene=Cattle_gene-CFAP97D1
1	19618540	19628201	+	ID=Cattle_rna-XM_059878238.1_R0	ref-gene=Cattle_gene-DUSP3
1	19639631	19642913	+	ID=Goat_rna-XM_018065180.1_R0	ref-gene=Goat_gene-SOST
1	19723211	19739490	+	ID=Cattle_rna-NM_001035376.2_R0	ref-gene=Cattle_gene-MEOX1
1	19828954	19843631	+	ID=Goat_rna-XM_018065173.1_R0	ref-gene=Goat_gene-ETV4
1	19828954	19843631	+	ID=Goat_rna-XM_018065175.1_R0	ref-gene=Goat_gene-ETV4
1	19829587	19843631	+	ID=Goat_rna-XM_018065176.1_R0	ref-gene=Goat_gene-ETV4
1	19832078	19843631	+	ID=Goat_rna-XM_018065178.1_R0	ref-gene=Goat_gene-ETV4
1	19842011	19843631	+	ID=Cattle_rna-XM_005220951.4_R0	ref-gene=Cattle_gene-ETV4
1	19848316	19876018	-	ID=Goat_rna-XM_005693898.3_R0	ref-gene=Goat_gene-DHX8
1	19944730	19945332	-	ID=Cattle_rna-NM_001076135.1_R0	ref-gene=Cattle_gene-ARL4D
1	20061169	20064726	+	ID=Goat_rna-XM_005693896.3_R0	ref-gene=Goat_gene-LOC102175055
1	20068922	20073239	-	ID=Goat_rna-XM_005693893.2_R0	ref-gene=Goat_gene-TMEM106A
1	20068983	20073239	-	ID=Goat_rna-XM_005693895.2_R0	ref-gene=Goat_gene-TMEM106A
1	20076351	20099792	-	ID=Goat_rna-XM_005693889.3_R0	ref-gene=Goat_gene-NBR1
1	20105050	20170681	+	ID=Goat_rna-XM_018065164.1_R0	ref-gene=Goat_gene-BRCA1
1	20105050	20170681	+	ID=Goat_rna-XM_018065166.1_R0	ref-gene=Goat_gene-BRCA1
1	20105050	20170681	+	ID=Goat_rna-XM_013972572.2_R0	ref-gene=Goat_gene-BRCA1
1	20185316	20188182	-	ID=Goat_rna-XM_018065163.1_R0	ref-gene=Goat_gene-RND2
1	20188191	20191110	-	ID=Goat_rna-XM_018064011.1_R0	ref-gene=Goat_gene-LOC106503257
1	20189717	20195056	+	ID=Goat_rna-XM_018065161.1_R0	ref-gene=Goat_gene-VAT1
1	20189717	20195522	+	ID=Cattle_rna-NM_001046624.2_R1	ref-gene=Cattle_gene-VAT1L
1	20196817	20210174	-	ID=Cattle_rna-XM_005220710.5_R0	ref-gene=Cattle_gene-IFI35
1	20206435	20207780	-	ID=Cattle_rna-NM_001101841.1_R5	ref-gene=Cattle_gene-RNPS1
1	20211890	20214073	-	ID=Cattle_rna-NM_001034051.2_R0	ref-gene=Cattle_gene-RPL27
1	20220355	20227084	-	ID=Goat_rna-XM_018065157.1_R0	ref-gene=Goat_gene-RUNDC1
1	20227604	20233483	+	ID=Goat_rna-XM_005693880.3_R0	ref-gene=Goat_gene-PTGES3L
1	20227604	20232969	+	ID=Goat_rna-XM_005693881.3_R0	ref-gene=Goat_gene-PTGES3L
1	20227604	20233341	+	ID=Goat_rna-XM_013972440.2_R0	ref-gene=Goat_gene-PTGES3L
1	20236759	20245806	+	ID=Goat_rna-XM_005693879.3_R0	ref-gene=Goat_gene-LOC102171189
1	20255682	20256012	+	ID=Goat_rna-XM_005689410.3_R6	ref-gene=Goat_gene-LOC102188153
1	20282032	20290737	-	ID=Cattle_rna-NM_001076124.2_R0	ref-gene=Cattle_gene-G6PC1
1	20282032	20290725	-	ID=Goat_rna-XM_005676009.1_R1	ref-gene=Goat_gene-G6PC2
1	20306879	20316750	-	ID=Goat_rna-XM_018065153.1_R0	ref-gene=Goat_gene-LOC102170459
1	20306879	20316750	-	ID=Goat_rna-XM_018065154.1_R0	ref-gene=Goat_gene-LOC102170459
1	20320332	20323948	-	ID=Goat_rna-XM_018065151.1_R0	ref-gene=Goat_gene-LOC102169793
1	20320332	20324089	-	ID=Goat_rna-XM_005693870.3_R3	ref-gene=Goat_gene-LOC102168295
1	20320332	20323948	-	ID=Goat_rna-XM_018065152.1_R0	ref-gene=Goat_gene-LOC102169793
1	20331514	20335118	-	ID=Goat_rna-XM_018065147.1_R0	ref-gene=Goat_gene-LOC102182869
1	20331514	20335169	-	ID=Goat_rna-XM_005693870.3_R1	ref-gene=Goat_gene-LOC102168295
1	20331514	20335118	-	ID=Goat_rna-XM_018065154.1_R2	ref-gene=Goat_gene-LOC102170459
1	20342267	20345928	-	ID=Cattle_rna-NM_001130764.1_R5	ref-gene=Cattle_gene-SAO
1	20342159	20345928	-	ID=Cattle_rna-XM_010816304.4_R5	ref-gene=Cattle_gene-LOC100138645
1	20342267	20346081	-	ID=Cattle_rna-NM_181002.3_R5	ref-gene=Cattle_gene-AOC3
1	20342267	20345928	-	ID=Cattle_rna-NM_001206861.3_R5	ref-gene=Cattle_gene-AOC2
1	20360463	20365680	-	ID=Goat_rna-XM_005693870.3_R0	ref-gene=Goat_gene-LOC102168295
1	20360463	20365680	-	ID=Goat_rna-XM_018065154.1_R3	ref-gene=Goat_gene-LOC102170459
1	20366717	20371410	-	ID=Goat_rna-XM_005693872.3_R0	ref-gene=Goat_gene-AOC2
1	20366717	20371410	-	ID=Cattle_rna-XM_010816305.4_R4	ref-gene=Cattle_gene-LOC100138645
1	20374686	20379374	-	ID=Cattle_rna-XM_002696000.5_R0	ref-gene=Cattle_gene-PSME3
1	20374686	20379374	-	ID=Cattle_rna-NM_001024509.3_R2	ref-gene=Cattle_gene-PSME1
1	20389165	20399026	+	ID=Cattle_rna-NM_001033627.2_R0	ref-gene=Cattle_gene-BECN1
1	20393454	20399026	+	ID=Goat_rna-XM_005690607.2_R1	ref-gene=Goat_gene-BECN2
1	20400240	20408248	-	ID=Cattle_rna-XM_003587448.6_R0	ref-gene=Cattle_gene-CNTD1
1	20408613	20409270	+	ID=Goat_rna-XM_005693864.3_R0	ref-gene=Goat_gene-LOC102190454
1	20410760	20425161	-	ID=Goat_rna-XM_018065142.1_R0	ref-gene=Goat_gene-WNK4
1	20410876	20425161	-	ID=Goat_rna-XM_018065143.1_R0	ref-gene=Goat_gene-WNK4
1	20426895	20431083	-	ID=Goat_rna-XM_005693863.2_R0	ref-gene=Goat_gene-VPS25
1	20434879	20436429	-	ID=Goat_rna-XM_018065139.1_R0	ref-gene=Goat_gene-RAMP2
1	20458862	20478212	+	ID=Cattle_rna-XM_005220736.5_R0	ref-gene=Cattle_gene-EZH1
1	20481908	20495768	-	ID=Goat_rna-XM_005693860.3_R0	ref-gene=Goat_gene-CNTNAP1
1	20496086	20498051	+	ID=Goat_rna-XM_013972151.2_R0	ref-gene=Goat_gene-CCR10
1	20500678	20508892	+	ID=Goat_rna-XM_018065133.1_R0	ref-gene=Goat_gene-PLEKHH3
1	20510222	20514804	-	ID=Cattle_rna-NM_001037615.2_R0	ref-gene=Cattle_gene-TUBG2
1	20556898	20561294	-	ID=Cattle_rna-NM_001076255.2_R0	ref-gene=Cattle_gene-TUBG1
1	20561714	20581465	+	ID=Goat_rna-XM_005693858.3_R0	ref-gene=Goat_gene-FAM134C
1	20584366	20588388	+	ID=Goat_rna-XM_005693856.2_R0	ref-gene=Goat_gene-PSMC3IP
1	20589673	20595862	-	ID=Goat_rna-XM_013972164.2_R0	ref-gene=Goat_gene-MLX
1	20589673	20595862	-	ID=Cattle_rna-NM_001035061.2_R0	ref-gene=Cattle_gene-MLX
1	20589673	20595862	-	ID=Cattle_rna-XM_005220690.5_R0	ref-gene=Cattle_gene-MLX
1	20596958	20600210	-	ID=Cattle_rna-XM_010816302.4_R0	ref-gene=Cattle_gene-COASY
1	20610777	20612652	-	ID=Goat_rna-XM_018065126.1_R0	ref-gene=Goat_gene-HSD17B1
1	20616003	20622701	-	ID=Goat_rna-XM_018065124.1_R0	ref-gene=Goat_gene-NAGLU
1	20631191	20680682	-	ID=Goat_rna-XM_018065122.1_R0	ref-gene=Goat_gene-ATP6V0A1
1	20631191	20680682	-	ID=Goat_rna-XM_018061368.1_R1	ref-gene=Goat_gene-ATP6V0A2
1	20719305	20731397	+	ID=Goat_rna-XM_018065119.1_R0	ref-gene=Goat_gene-PTRF
1	20799007	20829574	+	ID=Goat_rna-NM_001314278.1_R0	ref-gene=Goat_gene-STAT3
1	20799007	20829574	+	ID=Goat_rna-XM_018063572.1_R0	ref-gene=Goat_gene-STAT3
1	20799007	20827102	+	ID=Goat_rna-XM_013972399.2_R0	ref-gene=Goat_gene-STAT3
1	20799007	20827102	+	ID=Goat_rna-XM_013972400.2_R0	ref-gene=Goat_gene-STAT3
1	20834015	20853659	-	ID=Goat_rna-XM_018065112.1_R0	ref-gene=Goat_gene-LOC102185866
1	20834015	20851955	-	ID=Cattle_rna-XM_005220675.5_R1	ref-gene=Cattle_gene-STAT5B
1	20903965	20927595	+	ID=Cattle_rna-NM_174617.4_R0	ref-gene=Cattle_gene-STAT5B
1	20908709	20927595	+	ID=Cattle_rna-XM_005220675.5_R0	ref-gene=Cattle_gene-STAT5B
1	20938200	20941495	+	ID=Cattle_rna-NM_001075703.1_R0	ref-gene=Cattle_gene-GHDC
1	20945787	20947015	+	ID=Cattle_rna-NM_001166520.1_R0	ref-gene=Cattle_gene-HCRT
1	20949533	20965671	+	ID=Goat_rna-XM_013972609.2_R0	ref-gene=Goat_gene-KCNH4
1	20986148	20990062	+	ID=Cattle_rna-NM_001034743.2_R0	ref-gene=Cattle_gene-RAB5C
1	20991679	20992152	-	ID=Goat_rna-XM_005709618.3_R0	ref-gene=Goat_gene-HSPB9
1	20993396	21001685	+	ID=Cattle_rna-XM_024980884.2_R0	ref-gene=Cattle_gene-KAT2A
1	20993396	21001685	+	ID=Cattle_rna-XM_024980885.2_R0	ref-gene=Cattle_gene-KAT2A
1	21002994	21011624	+	ID=Goat_rna-XM_018065104.1_R0	ref-gene=Goat_gene-DHX58
1	21055904	21059151	+	ID=Cattle_rna-NM_001378281.1_R0	ref-gene=Cattle_gene-C19H17orf113
1	21059889	21071843	+	ID=Cattle_rna-XM_024986355.2_R1	ref-gene=Cattle_gene-ZNF385D
1	21074955	21076916	-	ID=Cattle_rna-NM_001075387.1_R0	ref-gene=Cattle_gene-NKIRAS2
1	21080927	21108562	+	ID=Goat_rna-XM_005693838.3_R0	ref-gene=Goat_gene-DNAJC7
1	21111116	21116832	-	ID=Goat_rna-XM_018065101.1_R0	ref-gene=Goat_gene-CNP
1	21111116	21115750	-	ID=Goat_rna-XM_018065102.1_R0	ref-gene=Goat_gene-CNP
1	21119246	21141629	-	ID=Goat_rna-XM_005693836.3_R0	ref-gene=Goat_gene-TTC25
1	21156482	21193088	+	ID=Goat_rna-XM_005693833.3_R0	ref-gene=Goat_gene-ACLY
1	21156482	21193088	+	ID=Goat_rna-XM_005693834.3_R0	ref-gene=Goat_gene-ACLY
1	21156482	21193088	+	ID=Goat_rna-XM_005693835.3_R0	ref-gene=Goat_gene-ACLY
1	21195376	21202098	+	ID=Cattle_rna-NM_001205574.2_R0	ref-gene=Cattle_gene-KLHL11
1	21206272	21218960	-	ID=Cattle_rna-NM_001078033.2_R0	ref-gene=Cattle_gene-KLHL10
1	21206272	21209703	-	ID=Cattle_rna-XM_059878210.1_R0	ref-gene=Cattle_gene-KLHL10
1	21219937	21227583	+	ID=Goat_rna-XM_018065099.1_R0	ref-gene=Goat_gene-NT5C3B
1	21218959	21227583	+	ID=Goat_rna-XM_018047129.1_R1	ref-gene=Goat_gene-NT5C3A
1	21230425	21237471	-	ID=Cattle_rna-NM_001046403.1_R0	ref-gene=Cattle_gene-FKBP10
1	21230425	21237471	-	ID=Cattle_rna-NM_001046372.2_R1	ref-gene=Cattle_gene-FKBP9
1	21238634	21245022	+	ID=Cattle_rna-XM_002696024.6_R0	ref-gene=Cattle_gene-P3H4
1	21238634	21243325	+	ID=Cattle_rna-NM_001206045.1_R1	ref-gene=Cattle_gene-CRTAP
1	21267877	21281090	+	ID=Goat_rna-XM_013972225.2_R0	ref-gene=Goat_gene-JUP
1	21318076	21318536	-	ID=Goat_rna-XM_018064071.1_R0	ref-gene=Goat_gene-GAST
1	21338171	21339752	-	ID=Cattle_rna-NM_001014884.1_R0	ref-gene=Cattle_gene-EIF1
1	21392422	21399449	+	ID=Cattle_rna-XM_059878537.1_R0	ref-gene=Cattle_gene-KRT42
1	21392422	21397974	+	ID=Cattle_rna-NM_001015600.4_R1	ref-gene=Cattle_gene-KRT19
1	21392422	21399449	+	ID=Goat_rna-XM_018065052.1_R3	ref-gene=Goat_gene-LOC102179515
1	21392422	21399449	+	ID=Goat_rna-XM_018065042.1_R9	ref-gene=Goat_gene-LOC102168573
1	21392422	21399449	+	ID=Cattle_rna-NM_001192095.1_R2	ref-gene=Cattle_gene-KRT18
1	21401579	21406927	+	ID=Goat_rna-XM_018065055.1_R0	ref-gene=Goat_gene-LOC102177275
1	21401579	21406927	+	ID=Cattle_rna-NM_001166575.3_R1	ref-gene=Cattle_gene-KRT14
1	21401579	21405923	+	ID=Cattle_rna-NM_001015600.4_R4	ref-gene=Cattle_gene-KRT19
1	21401579	21406927	+	ID=Cattle_rna-XM_059877720.1_R6	ref-gene=Cattle_gene-KRT10
1	21401579	21406927	+	ID=Cattle_rna-NM_001080375.1_R7	ref-gene=Cattle_gene-KRT28
1	21401579	21407051	+	ID=Cattle_rna-XM_005220763.2_R9	ref-gene=Cattle_gene-KRT33B
1	21413759	21417538	+	ID=Cattle_rna-NM_001130747.1_R9	ref-gene=Cattle_gene-KRT15
1	21413759	21416080	+	ID=Cattle_rna-NM_001015600.4_R8	ref-gene=Cattle_gene-KRT19
1	21446471	21450613	+	ID=Goat_rna-XM_005693818.3_R0	ref-gene=Goat_gene-KRT14
1	21446588	21450613	+	ID=Cattle_rna-NM_001166575.3_R0	ref-gene=Cattle_gene-KRT14
1	21446588	21449957	+	ID=Cattle_rna-NM_001015600.4_R3	ref-gene=Cattle_gene-KRT19
1	21446588	21450613	+	ID=Goat_rna-XM_005693793.2_R4	ref-gene=Goat_gene-KRT20
1	21460497	21466289	+	ID=Cattle_rna-XM_002696022.6_R0	ref-gene=Cattle_gene-KRT9
1	21507607	21511248	+	ID=Cattle_rna-NM_001015600.4_R0	ref-gene=Cattle_gene-KRT19
1	21507607	21512800	+	ID=Cattle_rna-NM_001166575.3_R6	ref-gene=Cattle_gene-KRT14
1	21517056	21521231	+	ID=Goat_rna-XM_018065052.1_R0	ref-gene=Goat_gene-LOC102179515
1	21517056	21522392	+	ID=Goat_rna-XM_018065054.1_R0	ref-gene=Goat_gene-LOC102179515
1	21517056	21519955	+	ID=Cattle_rna-NM_001015600.4_R2	ref-gene=Cattle_gene-KRT19
1	21517056	21521231	+	ID=Goat_rna-XM_005693792.2_R5	ref-gene=Goat_gene-KRT12
1	21529925	21534116	+	ID=Goat_rna-XM_018065053.1_R0	ref-gene=Goat_gene-LOC102179515
1	21529925	21533103	+	ID=Cattle_rna-NM_001015600.4_R5	ref-gene=Cattle_gene-KRT19
1	21548335	21552089	+	ID=Goat_rna-XM_013972079.2_R0	ref-gene=Goat_gene-KRT36
1	21560376	21564225	+	ID=Cattle_rna-NM_001076073.1_R0	ref-gene=Cattle_gene-KRT35
1	21560376	21565437	+	ID=Cattle_rna-NM_001105322.1_R8	ref-gene=Cattle_gene-KRT17
1	21567055	21574566	+	ID=Goat_rna-XM_005693811.3_R0	ref-gene=Goat_gene-KRT32
1	21567055	21572787	+	ID=Cattle_rna-NM_001099099.1_R5	ref-gene=Cattle_gene-KRT33A
1	21567055	21572941	+	ID=Cattle_rna-NM_001192525.2_R7	ref-gene=Cattle_gene-KRT36
1	21591118	21595184	+	ID=Cattle_rna-XM_002696020.5_R1	ref-gene=Cattle_gene-KRT37
1	21606989	21614218	+	ID=Goat_rna-XM_013972078.2_R0	ref-gene=Goat_gene-LOC102176161
1	21607109	21614218	+	ID=Cattle_rna-XM_002696020.5_R0	ref-gene=Cattle_gene-KRT37
1	21623806	21627272	+	ID=Cattle_rna-NM_001076506.1_R0	ref-gene=Cattle_gene-KRT31
1	21623710	21627272	+	ID=Cattle_rna-NM_001076073.1_R2	ref-gene=Cattle_gene-KRT35
1	21642664	21646706	+	ID=Goat_rna-XM_005693813.3_R0	ref-gene=Goat_gene-LOC102176457
1	21658196	21664349	+	ID=Cattle_rna-XM_005220763.2_R0	ref-gene=Cattle_gene-KRT33B
1	21682641	21687578	+	ID=Goat_rna-XM_018065059.1_R0	ref-gene=Goat_gene-LOC102179881
1	21715151	21715510	+	ID=Cattle_rna-XM_024980941.1_R0	ref-gene=Cattle_gene-KRTAP17-1
1	21721643	21723898	+	ID=Cattle_rna-XM_059878380.1_R0	ref-gene=Cattle_gene-LOC788650
1	21730694	21731680	+	ID=Goat_rna-XM_005693806.3_R0	ref-gene=Goat_gene-LOC102174062
1	21754696	21755283	-	ID=Goat_rna-NM_001285537.1_R0	ref-gene=Goat_gene-LOC100861184
1	21759161	21760036	+	ID=Goat_rna-XM_018065062.1_R4	ref-gene=Goat_gene-LOC108638285
1	21772469	21773326	+	ID=Cattle_rna-XM_059878378.1_R7	ref-gene=Cattle_gene-LOC112442669
1	21781617	21782192	-	ID=Cattle_rna-XM_024980865.2_R2	ref-gene=Cattle_gene-LOC112442671
1	21785014	21785667	+	ID=Goat_rna-XM_018045265.1_R0	ref-gene=Goat_gene-LOC108634945
1	21792039	21792728	+	ID=Cattle_rna-XM_010816308.3_R6	ref-gene=Cattle_gene-LOC100847371
1	21800278	21800952	+	ID=Cattle_rna-XM_010816288.3_R9	ref-gene=Cattle_gene-LOC100138853
1	21818852	21819397	-	ID=Cattle_rna-XM_024980865.2_R6	ref-gene=Cattle_gene-LOC112442671
1	21823860	21824735	+	ID=Cattle_rna-NM_001105020.1_R0	ref-gene=Cattle_gene-KRTAP9-1
1	21836781	21837485	+	ID=Cattle_rna-XM_059878378.1_R9	ref-gene=Cattle_gene-LOC112442669
1	21850193	21851068	+	ID=Cattle_rna-NM_001105020.1_R1	ref-gene=Cattle_gene-KRTAP9-1
1	21864844	21865719	-	ID=Cattle_rna-NM_001105020.1_R3	ref-gene=Cattle_gene-KRTAP9-1
1	21866938	21867501	+	ID=Goat_rna-XM_018065082.1_R3	ref-gene=Goat_gene-LOC108638292
1	21875220	21875924	-	ID=Goat_rna-XM_018065064.1_R9	ref-gene=Goat_gene-LOC108638286
1	21887957	21888832	-	ID=Cattle_rna-NM_001105020.1_R2	ref-gene=Cattle_gene-KRTAP9-1
1	21893318	21893863	+	ID=Cattle_rna-XM_024980865.2_R9	ref-gene=Cattle_gene-LOC112442671
1	21910179	21911141	-	ID=Cattle_rna-XM_059878378.1_R6	ref-gene=Cattle_gene-LOC112442669
1	21918844	21919866	-	ID=Goat_rna-XM_005693801.3_R0	ref-gene=Goat_gene-LOC102172755
1	21929476	21929931	+	ID=Cattle_rna-XM_002696017.6_R0	ref-gene=Cattle_gene-LOC788196
1	21950310	21962064	+	ID=Goat_rna-XM_013972070.2_R5	ref-gene=Goat_gene-LOC106503215
1	21970086	21970811	+	ID=Cattle_rna-XM_059878532.1_R5	ref-gene=Cattle_gene-LOC132343072
1	21977237	21977815	+	ID=Goat_rna-XM_018065074.1_R8	ref-gene=Goat_gene-LOC106503217
1	21985797	21986438	+	ID=Goat_rna-XM_018065068.1_R5	ref-gene=Goat_gene-LOC102171368
1	21991662	21992321	+	ID=Goat_rna-XM_018065066.1_R0	ref-gene=Goat_gene-LOC106503204
1	21998081	21998662	+	ID=Cattle_rna-XM_059878534.1_R7	ref-gene=Cattle_gene-LOC132343074
1	22010061	22010633	+	ID=Goat_rna-XM_018065066.1_R9	ref-gene=Goat_gene-LOC106503204
1	22021877	22022518	+	ID=Goat_rna-XM_018065068.1_R1	ref-gene=Goat_gene-LOC102171368
1	22027099	22027743	+	ID=Goat_rna-XM_018065066.1_R2	ref-gene=Goat_gene-LOC106503204
1	22032644	22033285	+	ID=Goat_rna-XM_018065066.1_R3	ref-gene=Goat_gene-LOC106503204
1	22039583	22040227	+	ID=Cattle_rna-XM_059878534.1_R0	ref-gene=Cattle_gene-LOC132343074
1	22052804	22053202	+	ID=Cattle_rna-NM_001078145.1_R2	ref-gene=Cattle_gene-LOC777598
1	22059742	22060140	+	ID=Cattle_rna-NM_001078145.1_R3	ref-gene=Cattle_gene-LOC777598
1	22064886	22065284	+	ID=Cattle_rna-NM_001078145.1_R0	ref-gene=Cattle_gene-LOC777598
1	22078146	22078544	+	ID=Cattle_rna-NM_001078145.1_R1	ref-gene=Cattle_gene-LOC777598
1	22082054	22082512	+	ID=Goat_rna-XM_018065089.1_R1	ref-gene=Goat_gene-LOC108638297
1	22089322	22089720	+	ID=Cattle_rna-XM_024980561.2_R3	ref-gene=Cattle_gene-LOC788284
1	22094236	22094679	+	ID=Cattle_rna-XM_002695972.6_R0	ref-gene=Cattle_gene-LOC618495
1	22097023	22097601	+	ID=Goat_rna-XM_018065079.1_R0	ref-gene=Goat_gene-LOC108638291
1	22122222	22122518	+	ID=Cattle_rna-NM_001077104.1_R0	ref-gene=Cattle_gene-KRTAP3-1
1	22131510	22131824	+	ID=Goat_rna-NM_001285773.1_R0	ref-gene=Goat_gene-LOC100861179
1	22134950	22135246	+	ID=Cattle_rna-NM_001077103.1_R0	ref-gene=Cattle_gene-KRTAP3-3
1	22141766	22142062	+	ID=Cattle_rna-NM_001077103.1_R1	ref-gene=Cattle_gene-KRTAP3-3
1	22146679	22155091	+	ID=Cattle_rna-NM_001105418.1_R0	ref-gene=Cattle_gene-KRT40
1	22146679	22155091	+	ID=Cattle_rna-NM_001076073.1_R7	ref-gene=Cattle_gene-KRT35
1	22162780	22163638	-	ID=Goat_rna-XM_005679983.3_R2	ref-gene=Goat_gene-TMBIM6
1	22165288	22171841	+	ID=Goat_rna-XM_013972066.2_R0	ref-gene=Goat_gene-KRT39
1	22200133	22217098	+	ID=Goat_rna-XM_005693794.2_R0	ref-gene=Goat_gene-KRT23
1	22260935	22269926	+	ID=Cattle_rna-NM_001101851.2_R0	ref-gene=Cattle_gene-KRT20
1	22276851	22282362	+	ID=Cattle_rna-XM_002696010.6_R0	ref-gene=Cattle_gene-KRT12
1	22276851	22282362	+	ID=Goat_rna-XM_005693787.2_R2	ref-gene=Goat_gene-KRT24
1	22276851	22282362	+	ID=Cattle_rna-NM_001166575.3_R7	ref-gene=Cattle_gene-KRT14
1	22276851	22282362	+	ID=Goat_rna-XM_018065052.1_R7	ref-gene=Goat_gene-LOC102179515
1	22277016	22282362	+	ID=Goat_rna-NM_001285766.1_R6	ref-gene=Goat_gene-KRT25
1	22277016	22282362	+	ID=Goat_rna-XM_005693793.2_R3	ref-gene=Goat_gene-KRT20
1	22276851	22282122	+	ID=Cattle_rna-XM_002696022.6_R8	ref-gene=Cattle_gene-KRT9
1	22319915	22324207	+	ID=Goat_rna-XM_018065043.1_R0	ref-gene=Goat_gene-KRT10
1	22319915	22324107	+	ID=Goat_rna-XM_018065044.1_R0	ref-gene=Goat_gene-KRT10
1	22319915	22324207	+	ID=Cattle_rna-NM_001166575.3_R5	ref-gene=Cattle_gene-KRT14
1	22319915	22324207	+	ID=Cattle_rna-NM_001080375.1_R4	ref-gene=Cattle_gene-KRT28
1	22319915	22324207	+	ID=Goat_rna-XM_018065052.1_R6	ref-gene=Goat_gene-LOC102179515
1	22319915	22324706	+	ID=Goat_rna-XM_018065055.1_R5	ref-gene=Goat_gene-LOC102177275
1	22319915	22323013	+	ID=Cattle_rna-NM_001015600.4_R7	ref-gene=Cattle_gene-KRT19
1	22334147	22341758	+	ID=Cattle_rna-NM_001080375.1_R0	ref-gene=Cattle_gene-KRT28
1	22334147	22341758	+	ID=Goat_rna-NM_001285714.1_R3	ref-gene=Goat_gene-KRT26
1	22334048	22341758	+	ID=Cattle_rna-NM_001385358.1_R6	ref-gene=Cattle_gene-KRT10
1	22334048	22342105	+	ID=Cattle_rna-NM_174377.2_R6	ref-gene=Cattle_gene-KRT10
1	22348683	22354104	+	ID=Goat_rna-NM_001285719.1_R0	ref-gene=Goat_gene-KRT27
1	22348533	22354104	+	ID=Goat_rna-XM_005693787.2_R4	ref-gene=Goat_gene-KRT24
1	22360385	22366241	+	ID=Goat_rna-NM_001285714.1_R0	ref-gene=Goat_gene-KRT26
1	22360385	22366241	+	ID=Cattle_rna-NM_001075815.1_R3	ref-gene=Cattle_gene-KRT27
1	22376960	22384380	+	ID=Goat_rna-NM_001285766.1_R0	ref-gene=Goat_gene-KRT25
1	22376960	22384380	+	ID=Goat_rna-XM_005693792.2_R8	ref-gene=Goat_gene-KRT12
1	22417041	22421096	+	ID=Cattle_rna-XM_010816261.4_R0	ref-gene=Cattle_gene-KRT24
1	22417041	22422164	+	ID=Cattle_rna-NM_174377.2_R3	ref-gene=Cattle_gene-KRT10
1	22417059	22421096	+	ID=Goat_rna-XM_005693792.2_R1	ref-gene=Goat_gene-KRT12
1	22417041	22421096	+	ID=Cattle_rna-NM_001166575.3_R8	ref-gene=Cattle_gene-KRT14
1	22417059	22421096	+	ID=Cattle_rna-NM_001130747.1_R7	ref-gene=Cattle_gene-KRT15
1	22417059	22421096	+	ID=Goat_rna-XM_018065055.1_R7	ref-gene=Goat_gene-LOC102177275
1	22417059	22420475	+	ID=Cattle_rna-NM_001015600.4_R9	ref-gene=Cattle_gene-KRT19
1	22417059	22421096	+	ID=Goat_rna-XM_005693793.2_R6	ref-gene=Goat_gene-KRT20
1	22453270	22461289	+	ID=Cattle_rna-NM_001046037.1_R0	ref-gene=Cattle_gene-KRT222
1	22456672	22461289	+	ID=Cattle_rna-XM_005220709.5_R0	ref-gene=Cattle_gene-KRT222
1	22469410	22488532	+	ID=Goat_rna-XM_018065038.1_R0	ref-gene=Goat_gene-SMARCE1
1	22469410	22488532	+	ID=Goat_rna-XM_018065037.1_R0	ref-gene=Goat_gene-SMARCE1
1	22604945	22622214	+	ID=Goat_rna-XM_018065035.1_R0	ref-gene=Goat_gene-TNS4
1	22637769	22648018	-	ID=Goat_rna-NM_001285678.1_R0	ref-gene=Goat_gene-IGFBP4
1	22672739	22697733	+	ID=Goat_rna-XM_005693780.3_R0	ref-gene=Goat_gene-TOP2A
1	22672739	22697733	+	ID=Goat_rna-XM_018041906.1_R1	ref-gene=Goat_gene-TOP2B
1	22702427	22702783	+	ID=Cattle_rna-NM_175820.3_R3	ref-gene=Cattle_gene-NDUFA4
1	22720128	22720982	+	ID=Goat_rna-XM_013972179.2_R0	ref-gene=Goat_gene-GJD3
1	22728714	22749974	-	ID=Goat_rna-XM_018065031.1_R0	ref-gene=Goat_gene-RARA
1	22728714	22741426	-	ID=Goat_rna-XM_018065034.1_R0	ref-gene=Goat_gene-RARA
1	22728714	22736779	-	ID=Goat_rna-XM_018047692.1_R1	ref-gene=Goat_gene-RARG
1	22728714	22736904	-	ID=Goat_rna-XM_018047689.1_R1	ref-gene=Goat_gene-RARG
1	22728714	22734473	-	ID=Cattle_rna-XM_024986392.2_R0	ref-gene=Cattle_gene-RARB
1	22776470	22785778	-	ID=Goat_rna-XM_005693776.2_R0	ref-gene=Goat_gene-CDC6
1	22795266	22831651	-	ID=Cattle_rna-XM_024980476.2_R0	ref-gene=Cattle_gene-WIPF2
1	22851084	22862607	-	ID=Cattle_rna-XM_024980496.2_R0	ref-gene=Cattle_gene-RAPGEFL1
1	22851084	22862607	-	ID=Cattle_rna-XM_005220767.5_R0	ref-gene=Cattle_gene-RAPGEFL1
1	22868819	22888049	-	ID=Cattle_rna-NM_001098069.1_R0	ref-gene=Cattle_gene-CASC3
1	22892606	22901996	-	ID=Goat_rna-XM_005693770.3_R0	ref-gene=Goat_gene-MSL1
1	22892606	22901996	-	ID=Goat_rna-XM_018065022.1_R0	ref-gene=Goat_gene-MSL1
1	22924445	22929912	+	ID=Cattle_rna-XM_059878283.1_R0	ref-gene=Cattle_gene-NR1D1
1	22933613	22941058	-	ID=Cattle_rna-XM_010820398.4_R1	ref-gene=Cattle_gene-THRB
1	22962605	22985424	+	ID=Goat_rna-XM_018065018.1_R0	ref-gene=Goat_gene-MED24
1	22962605	22985424	+	ID=Goat_rna-XM_013972473.2_R0	ref-gene=Goat_gene-MED24
1	22987919	22989309	-	ID=Goat_rna-XM_013972126.2_R0	ref-gene=Goat_gene-CSF3
1	22996709	23009242	-	ID=Cattle_rna-NM_001045900.1_R0	ref-gene=Cattle_gene-PSMD3
1	23015873	23025050	-	ID=Goat_rna-XM_005693764.3_R0	ref-gene=Goat_gene-GSDMA
1	23044728	23046551	-	ID=Cattle_rna-XM_024980849.2_R0	ref-gene=Cattle_gene-LRRC3C
1	23060809	23062396	+	ID=Cattle_rna-NM_001076367.1_R0	ref-gene=Cattle_gene-ORMDL3
1	23065936	23076753	+	ID=Goat_rna-XM_013972351.2_R0	ref-gene=Goat_gene-GSDMB
1	23088605	23089704	+	ID=Goat_rna-XM_005695130.3_R1	ref-gene=Goat_gene-SCAMP2
1	23088605	23091153	+	ID=Cattle_rna-NM_001076054.2_R3	ref-gene=Cattle_gene-SCAMP1
1	23088605	23089704	+	ID=Cattle_rna-XM_010808829.4_R4	ref-gene=Cattle_gene-SCAMP1
1	23097371	23108883	-	ID=Goat_rna-XM_013972121.2_R0	ref-gene=Goat_gene-ZPBP2
1	23188909	23199107	+	ID=Cattle_rna-XM_024980366.2_R0	ref-gene=Cattle_gene-IKZF3
1	23172992	23199107	+	ID=Cattle_rna-XM_005205103.4_R1	ref-gene=Cattle_gene-IKZF1
1	23173596	23199107	+	ID=Cattle_rna-XM_005205106.4_R1	ref-gene=Cattle_gene-IKZF1
1	23172938	23199107	+	ID=Cattle_rna-XM_010802300.4_R3	ref-gene=Cattle_gene-IKZF2
1	23174856	23199107	+	ID=Cattle_rna-XM_005206675.4_R2	ref-gene=Cattle_gene-IKZF4
1	23172938	23199107	+	ID=Cattle_rna-XM_010802310.4_R3	ref-gene=Cattle_gene-IKZF2
1	23173586	23199107	+	ID=Cattle_rna-XM_010802308.4_R3	ref-gene=Cattle_gene-IKZF2
1	23215670	23219502	-	ID=Goat_rna-XM_005693757.3_R0	ref-gene=Goat_gene-GRB7
1	23215670	23219502	-	ID=Cattle_rna-NM_001011681.3_R2	ref-gene=Cattle_gene-GRB14
1	23230138	23231106	+	ID=Cattle_rna-NM_001075221.2_R0	ref-gene=Cattle_gene-MIEN1
1	23232586	23256067	-	ID=Cattle_rna-NM_001303629.1_R0	ref-gene=Cattle_gene-ERBB2
1	23266166	23278492	+	ID=Goat_rna-XM_018065008.1_R0	ref-gene=Goat_gene-PGAP3
1	23266166	23278492	+	ID=Goat_rna-XM_018065009.1_R0	ref-gene=Goat_gene-PGAP3
1	23280775	23282279	-	ID=Cattle_rna-NM_177505.3_R0	ref-gene=Cattle_gene-PNMT
1	23284554	23285287	-	ID=Goat_rna-NM_001285752.1_R0	ref-gene=Goat_gene-TCAP
1	23287664	23298722	-	ID=Goat_rna-XM_005693748.3_R0	ref-gene=Goat_gene-STARD3
1	23291188	23298722	-	ID=Cattle_rna-NM_001075427.2_R1	ref-gene=Cattle_gene-STARD3NL
1	23312371	23319836	-	ID=Goat_rna-XM_018065005.1_R0	ref-gene=Goat_gene-PPP1R1B
1	23339134	23340282	+	ID=Cattle_rna-NM_001205958.2_R0	ref-gene=Cattle_gene-NEUROD2
1	23408783	23448113	-	ID=Goat_rna-XM_005693743.3_R0	ref-gene=Goat_gene-CDK12
1	23408783	23448113	-	ID=Goat_rna-XM_005693744.3_R0	ref-gene=Goat_gene-CDK12
1	23408783	23448113	-	ID=Goat_rna-XM_005693745.3_R0	ref-gene=Goat_gene-CDK12
1	23461892	23480974	+	ID=Goat_rna-XM_005693742.2_R0	ref-gene=Goat_gene-MED1
1	23469886	23480974	+	ID=Goat_rna-XM_018065002.1_R0	ref-gene=Goat_gene-MED1
1	23537884	23577049	+	ID=Cattle_rna-XM_024979918.2_R0	ref-gene=Cattle_gene-FBXL20
1	23537294	23577049	+	ID=Goat_rna-XM_018067012.1_R1	ref-gene=Goat_gene-FBXL2
1	23585292	23593876	-	ID=Goat_rna-XM_018061646.1_R3	ref-gene=Goat_gene-TFCP2L1
1	23585292	23593876	-	ID=Goat_rna-XM_018061644.1_R3	ref-gene=Goat_gene-TFCP2L1
1	23585292	23593489	-	ID=Cattle_rna-XM_005206280.5_R3	ref-gene=Cattle_gene-TFCP2
1	23604381	23616193	+	ID=Cattle_rna-XM_059878527.1_R0	ref-gene=Cattle_gene-STAC2
1	23604381	23616193	+	ID=Cattle_rna-XM_002695927.6_R0	ref-gene=Cattle_gene-STAC2
1	23610560	23616193	+	ID=Goat_rna-XM_013973462.2_R1	ref-gene=Goat_gene-STAC
1	23623017	23627068	-	ID=Cattle_rna-NM_001040516.2_R0	ref-gene=Cattle_gene-RPL19
1	23630335	23647232	+	ID=Cattle_rna-XM_024979650.2_R0	ref-gene=Cattle_gene-CACNB1
1	23630335	23647232	+	ID=Cattle_rna-NM_175819.2_R0	ref-gene=Cattle_gene-CACNB1
1	23634714	23647232	+	ID=Cattle_rna-XM_024979652.2_R0	ref-gene=Cattle_gene-CACNB1
1	23630335	23644915	+	ID=Goat_rna-XM_005693739.1_R0	ref-gene=Goat_gene-CACNB1
1	23631850	23647232	+	ID=Cattle_rna-XM_005214150.5_R1	ref-gene=Cattle_gene-CACNB2
1	23631850	23647232	+	ID=Cattle_rna-XM_005214152.5_R1	ref-gene=Cattle_gene-CACNB2
1	23635524	23647232	+	ID=Cattle_rna-XM_005214154.5_R1	ref-gene=Cattle_gene-CACNB2
1	23635248	23647232	+	ID=Cattle_rna-NM_175789.2_R1	ref-gene=Cattle_gene-CACNB2
1	23639844	23646327	+	ID=Cattle_rna-XM_059891742.1_R3	ref-gene=Cattle_gene-CACNB4
1	23653536	23657712	+	ID=Cattle_rna-XM_005214293.5_R2	ref-gene=Cattle_gene-ARL5B
1	23663678	23725855	+	ID=Goat_rna-XM_018064992.1_R0	ref-gene=Goat_gene-PLXDC1
1	23757389	23757685	+	ID=Cattle_rna-NM_001078139.2_R9	ref-gene=Cattle_gene-RPL36
1	23786787	23810858	+	ID=Goat_rna-XM_005693734.3_R0	ref-gene=Goat_gene-FBXO47
1	23801565	23802617	-	ID=Cattle_rna-NM_174346.2_R2	ref-gene=Cattle_gene-HSPE1
1	23825064	23862855	-	ID=Goat_rna-XM_018064990.1_R0	ref-gene=Goat_gene-LASP1
1	23825064	23862855	-	ID=Cattle_rna-XM_025000590.2_R0	ref-gene=Cattle_gene-NEBL
1	23874790	23879046	+	ID=Cattle_rna-NM_001035014.2_R0	ref-gene=Cattle_gene-RPL23
1	23881898	23884893	+	ID=Goat_rna-XM_005693731.3_R0	ref-gene=Goat_gene-C19H17orf98
1	23913585	23931483	+	ID=Goat_rna-XM_005693730.3_R0	ref-gene=Goat_gene-CWC25
1	23933882	23956293	+	ID=Cattle_rna-NM_001192196.1_R0	ref-gene=Cattle_gene-PIP4K2B
1	23961640	23970556	-	ID=Cattle_rna-NM_001034596.2_R0	ref-gene=Cattle_gene-PSMB3
1	23981577	23986449	+	ID=Cattle_rna-NM_001144106.1_R0	ref-gene=Cattle_gene-PCGF2
1	23981577	23986449	+	ID=Cattle_rna-NM_001038072.1_R1	ref-gene=Cattle_gene-BMI1
1	23988386	23991138	-	ID=Goat_rna-XM_018064977.1_R0	ref-gene=Goat_gene-CISD3
1	23995598	24014183	-	ID=Cattle_rna-XM_002695924.6_R0	ref-gene=Cattle_gene-MLLT6
1	24038680	24039819	+	ID=Cattle_rna-XM_024980838.2_R0	ref-gene=Cattle_gene-EPOP
1	24125646	24160042	+	ID=Cattle_rna-XM_015458804.3_R0	ref-gene=Cattle_gene-SRCIN1
1	24182241	24229986	-	ID=Cattle_rna-XM_024980830.2_R0	ref-gene=Cattle_gene-ARHGAP23
1	24281954	24308638	-	ID=Goat_rna-XM_018064968.1_R0	ref-gene=Goat_gene-SOCS7
1	24281954	24308638	-	ID=Goat_rna-XM_018064969.1_R0	ref-gene=Goat_gene-SOCS7
1	24281954	24308638	-	ID=Goat_rna-XM_018064970.1_R0	ref-gene=Goat_gene-SOCS7
1	24315543	24330751	+	ID=Goat_rna-XM_018064966.1_R0	ref-gene=Goat_gene-GPR179
1	24334748	24349798	-	ID=Cattle_rna-NM_001035100.2_R0	ref-gene=Cattle_gene-MRPL45
1	24442706	24495529	+	ID=Cattle_rna-NM_001193159.3_R0	ref-gene=Cattle_gene-NPEPPS
1	24510403	24510757	-	ID=Cattle_rna-XM_059878416.1_R8	ref-gene=Cattle_gene-LOC783641
1	24558556	24572854	+	ID=Cattle_rna-XM_015458794.3_R0	ref-gene=Cattle_gene-TBKBP1
1	24594431	24604803	+	ID=Goat_rna-XM_018064958.1_R0	ref-gene=Goat_gene-TBX21
1	24672446	24682052	-	ID=Goat_rna-XM_018064957.1_R0	ref-gene=Goat_gene-OSBPL7
1	24685956	24691169	-	ID=Cattle_rna-NM_001192395.1_R0	ref-gene=Cattle_gene-MRPL10
1	24691644	24695706	+	ID=Goat_rna-XM_005693716.3_R0	ref-gene=Goat_gene-LRRC46
1	24696507	24699553	-	ID=Goat_rna-XM_005693715.3_R0	ref-gene=Goat_gene-SCRN2
1	24706522	24707649	-	ID=Cattle_rna-XM_005220645.5_R0	ref-gene=Cattle_gene-SP6
1	24776736	24787203	+	ID=Goat_rna-XM_018064952.1_R0	ref-gene=Goat_gene-SP2
1	24794266	24800883	+	ID=Cattle_rna-NM_001014907.1_R0	ref-gene=Cattle_gene-PNPO
1	24806735	24807037	-	ID=Cattle_rna-NM_001034794.2_R0	ref-gene=Cattle_gene-PRR15L
1	24823158	24832021	+	ID=Goat_rna-XM_005694286.3_R0	ref-gene=Goat_gene-CDK5RAP3
1	24871183	24879073	-	ID=Cattle_rna-XM_024980452.2_R0	ref-gene=Cattle_gene-COPZ2
1	24871183	24879605	-	ID=Cattle_rna-NM_174282.3_R2	ref-gene=Cattle_gene-COPZ1
1	24890881	24899072	+	ID=Cattle_rna-XM_005220590.5_R0	ref-gene=Cattle_gene-NFE2L1
1	24890881	24899072	+	ID=Cattle_rna-NM_001102515.1_R0	ref-gene=Cattle_gene-NFE2L1
1	24890881	24899072	+	ID=Cattle_rna-XM_005220593.5_R0	ref-gene=Cattle_gene-NFE2L1
1	24890881	24899072	+	ID=Cattle_rna-XM_024980275.2_R0	ref-gene=Cattle_gene-NFE2L1
1	24908039	24912089	-	ID=Cattle_rna-NM_001206415.1_R0	ref-gene=Cattle_gene-CBX1
1	24942602	24946360	+	ID=Goat_rna-XM_005693707.3_R0	ref-gene=Goat_gene-SNX11
1	24942602	24946360	+	ID=Goat_rna-XM_018064940.1_R0	ref-gene=Goat_gene-SNX11
1	24980210	25010884	-	ID=Goat_rna-XM_013963339.2_R1	ref-gene=Goat_gene-SKAP2
1	25343812	25345376	+	ID=Cattle_rna-NM_001040491.1_R7	ref-gene=Cattle_gene-DNAJA2
1	25360652	25362029	-	ID=Goat_rna-XM_018064938.1_R0	ref-gene=Goat_gene-HOXB1
1	25371553	25373377	-	ID=Goat_rna-XM_018064937.1_R0	ref-gene=Goat_gene-HOXB2
1	25378848	25380953	-	ID=Cattle_rna-NM_001099174.1_R0	ref-gene=Cattle_gene-HOXB3
1	25378848	25380953	-	ID=Cattle_rna-XM_059877973.1_R2	ref-gene=Cattle_gene-HOXD3
1	25404360	25405936	-	ID=Cattle_rna-NM_001078114.1_R0	ref-gene=Cattle_gene-HOXB4
1	25419695	25421182	-	ID=Cattle_rna-XM_024980823.1_R0	ref-gene=Cattle_gene-HOXB5
1	25423849	25425571	-	ID=Cattle_rna-XM_024980824.1_R0	ref-gene=Cattle_gene-HOXB6
1	25435161	25437571	-	ID=Goat_rna-XM_018064932.1_R0	ref-gene=Goat_gene-HOXB7
1	25439848	25441361	-	ID=Cattle_rna-XM_024980821.2_R0	ref-gene=Cattle_gene-HOXB8
1	25439848	25441361	-	ID=Cattle_rna-XM_002695942.6_R0	ref-gene=Cattle_gene-HOXB8
1	25449543	25452919	-	ID=Cattle_rna-NM_001191186.1_R0	ref-gene=Cattle_gene-HOXB9
1	25519350	25520756	+	ID=Cattle_rna-XM_059878367.1_R0	ref-gene=Cattle_gene-PRAC2
1	25523072	25524800	-	ID=Goat_rna-XM_018064053.1_R0	ref-gene=Goat_gene-HOXB13
1	25559377	25590630	-	ID=Cattle_rna-XM_059878519.1_R0	ref-gene=Cattle_gene-TTLL6
1	25620069	25635324	+	ID=Goat_rna-XM_005693703.3_R0	ref-gene=Goat_gene-CALCOCO2
1	25688541	25690501	+	ID=Goat_rna-XM_005693700.3_R0	ref-gene=Goat_gene-ATP5G1
1	25698478	25711403	+	ID=Goat_rna-XM_018064927.1_R0	ref-gene=Goat_gene-UBE2Z
1	25714801	25722152	-	ID=Goat_rna-XM_005693698.3_R0	ref-gene=Goat_gene-SNF8
1	25724111	25725268	-	ID=Cattle_rna-XM_059884701.1_R3	ref-gene=Cattle_gene-SPATA6
1	25737957	25742459	-	ID=Goat_rna-XM_005693697.2_R0	ref-gene=Goat_gene-GIP
1	25750193	25750975	-	ID=Cattle_rna-XM_059880381.1_R3	ref-gene=Cattle_gene-ZFAND3
1	25766289	25806059	+	ID=Cattle_rna-NM_001192454.2_R0	ref-gene=Cattle_gene-IGF2BP1
1	25766289	25806059	+	ID=Cattle_rna-XM_059878052.1_R0	ref-gene=Cattle_gene-IGF2BP1
1	25766289	25803417	+	ID=Cattle_rna-XM_059885707.1_R1	ref-gene=Cattle_gene-IGF2BP3
1	25766289	25806059	+	ID=Goat_rna-XM_005675253.3_R1	ref-gene=Goat_gene-IGF2BP2
1	25879121	25927321	+	ID=Cattle_rna-XM_059878515.1_R0	ref-gene=Cattle_gene-B4GALNT2
1	25959502	25960169	-	ID=Goat_rna-XM_005693693.3_R0	ref-gene=Goat_gene-GNGT2
1	25959502	25961023	-	ID=Goat_rna-XM_018047530.1_R2	ref-gene=Goat_gene-GNGT1
1	25963216	25972109	+	ID=Goat_rna-XM_018064920.1_R0	ref-gene=Goat_gene-ABI3
1	25973641	25974513	-	ID=Goat_rna-XM_018064921.1_R0	ref-gene=Goat_gene-PHOSPHO1
1	26023121	26036180	-	ID=Cattle_rna-NM_001193118.1_R0	ref-gene=Cattle_gene-ZNF652
1	26115157	26124345	-	ID=Cattle_rna-NM_001034572.2_R0	ref-gene=Cattle_gene-PHB1
1	26210338	26227909	+	ID=Goat_rna-XM_018064913.1_R0	ref-gene=Goat_gene-NGFR
1	26281339	26284447	+	ID=Cattle_rna-NM_001192824.2_R0	ref-gene=Cattle_gene-NXPH3
1	26303558	26325699	-	ID=Cattle_rna-NM_001075936.1_R0	ref-gene=Cattle_gene-SPOP
1	26303558	26322868	-	ID=Cattle_rna-XM_010802092.4_R1	ref-gene=Cattle_gene-SPOPL
1	26314775	26315029	+	ID=Goat_rna-XM_005691320.3_R1	ref-gene=Goat_gene-LOC102171808
1	26403018	26409691	-	ID=Goat_rna-XM_005693686.3_R0	ref-gene=Goat_gene-SLC35B1
1	26412911	26431121	-	ID=Cattle_rna-NM_001101070.1_R0	ref-gene=Cattle_gene-FAM117A
1	26476798	26508503	+	ID=Cattle_rna-NM_001076818.1_R0	ref-gene=Cattle_gene-KAT7
1	26476798	26508503	+	ID=Cattle_rna-XM_005220530.5_R0	ref-gene=Cattle_gene-KAT7
1	26518045	26525272	-	ID=Goat_rna-XM_005693680.3_R0	ref-gene=Goat_gene-TAC4
1	26632405	26632684	-	ID=Cattle_rna-NM_001143749.1_R0	ref-gene=Cattle_gene-LOC100196902
1	26635989	26640391	+	ID=Goat_rna-XM_018064904.1_R0	ref-gene=Goat_gene-DLX4
1	26657105	26660613	-	ID=Cattle_rna-NM_001081622.1_R0	ref-gene=Cattle_gene-DLX3
1	26718571	26744642	+	ID=Goat_rna-XM_018064902.1_R0	ref-gene=Goat_gene-ITGA3
1	26750709	26765444	+	ID=Cattle_rna-NM_001159481.1_R0	ref-gene=Cattle_gene-PDK2
1	26768090	26780493	-	ID=Cattle_rna-NM_001105018.1_R0	ref-gene=Cattle_gene-SAMD14
1	26789423	26803712	-	ID=Goat_rna-XM_018064898.1_R0	ref-gene=Goat_gene-PPP1R9B
1	26819714	26828199	+	ID=Goat_rna-XM_005693675.3_R0	ref-gene=Goat_gene-SGCA
1	26824339	26824863	-	ID=Goat_rna-XM_018064897.1_R0	ref-gene=Goat_gene-LOC108633283
1	26837454	26853537	-	ID=Goat_rna-XM_018064893.1_R0	ref-gene=Goat_gene-COL1A1
1	26921292	26925509	+	ID=Goat_rna-XM_018064890.1_R0	ref-gene=Goat_gene-TMEM92
1	26988594	27001836	+	ID=Goat_rna-XM_018064888.1_R0	ref-gene=Goat_gene-XYLT2
1	27015233	27019590	+	ID=Goat_rna-XM_005693667.3_R0	ref-gene=Goat_gene-EME1
1	27021541	27032627	-	ID=Goat_rna-XM_005693668.3_R0	ref-gene=Goat_gene-LRRC59
1	27063447	27077442	+	ID=Goat_rna-XM_005693666.3_R0	ref-gene=Goat_gene-ACSF2
1	27068841	27072179	-	ID=Cattle_rna-NM_174019.2_R0	ref-gene=Cattle_gene-CHAD
1	27079202	27085244	+	ID=Goat_rna-XM_018064886.1_R0	ref-gene=Goat_gene-RSAD1
1	27103275	27129703	+	ID=Goat_rna-XM_018064879.1_R0	ref-gene=Goat_gene-MYCBPAP
1	27134503	27140282	+	ID=Cattle_rna-XM_015458782.3_R0	ref-gene=Cattle_gene-EPN3
1	27145378	27152331	+	ID=Goat_rna-XM_005693663.3_R0	ref-gene=Goat_gene-SPATA20
1	27144542	27152331	+	ID=Goat_rna-XM_005693664.3_R0	ref-gene=Goat_gene-SPATA20
1	27158710	27219934	+	ID=Goat_rna-XM_018064862.1_R0	ref-gene=Goat_gene-CACNA1G
1	27158710	27219934	+	ID=Goat_rna-XM_018064863.1_R0	ref-gene=Goat_gene-CACNA1G
1	27158710	27219934	+	ID=Goat_rna-XM_018064865.1_R0	ref-gene=Goat_gene-CACNA1G
1	27158710	27219934	+	ID=Goat_rna-XM_018064867.1_R0	ref-gene=Goat_gene-CACNA1G
1	27158710	27219934	+	ID=Goat_rna-XM_018064868.1_R0	ref-gene=Goat_gene-CACNA1G
1	27158710	27219934	+	ID=Goat_rna-XM_018064869.1_R0	ref-gene=Goat_gene-CACNA1G
1	27158710	27219934	+	ID=Goat_rna-XM_018064870.1_R0	ref-gene=Goat_gene-CACNA1G
1	27158710	27219934	+	ID=Goat_rna-XM_018064871.1_R0	ref-gene=Goat_gene-CACNA1G
1	27158710	27219934	+	ID=Goat_rna-XM_018064872.1_R0	ref-gene=Goat_gene-CACNA1G
1	27227818	27275631	+	ID=Goat_rna-XM_018064856.1_R0	ref-gene=Goat_gene-ABCC3
1	27279837	27293650	-	ID=Goat_rna-XM_018064860.1_R0	ref-gene=Goat_gene-ANKRD40
1	27298038	27298686	-	ID=Cattle_rna-NM_001077866.2_R8	ref-gene=Cattle_gene-RPL15
1	27302893	27324317	+	ID=Cattle_rna-NM_001034684.1_R0	ref-gene=Cattle_gene-LUC7L3
1	27332960	27337815	-	ID=Goat_rna-XM_005693652.2_R0	ref-gene=Goat_gene-LOC102178941
1	27400368	27404573	+	ID=Goat_rna-XM_018064855.1_R0	ref-gene=Goat_gene-WFIKKN2
1	27428159	27429187	-	ID=Goat_rna-XM_018064854.1_R0	ref-gene=Goat_gene-TOB1
1	27520069	27600542	-	ID=Goat_rna-XM_018064851.1_R0	ref-gene=Goat_gene-SPAG9
1	27520069	27600542	-	ID=Goat_rna-XM_018064853.1_R0	ref-gene=Goat_gene-SPAG9
1	27679507	27681776	+	ID=Cattle_rna-NM_001206331.1_R1	ref-gene=Cattle_gene-MZT1
1	27680364	27681602	+	ID=Cattle_rna-XM_059891707.1_R9	ref-gene=Cattle_gene-LOC789027
1	27700105	27700352	+	ID=Cattle_rna-NM_001303541.1_R3	ref-gene=Cattle_gene-DPH3
1	27723382	27728075	+	ID=Goat_rna-XM_005693641.3_R0	ref-gene=Goat_gene-NME1
1	27723302	27728075	+	ID=Goat_rna-XM_018040066.1_R1	ref-gene=Goat_gene-NME3
1	27734318	27739796	+	ID=Goat_rna-XM_018064842.1_R0	ref-gene=Goat_gene-LOC102175795
1	27734429	27739796	+	ID=Cattle_rna-XM_015460229.3_R1	ref-gene=Cattle_gene-NME4
1	27746386	27783219	-	ID=Goat_rna-XM_018064841.1_R0	ref-gene=Goat_gene-MBTD1
1	27813413	27867697	+	ID=Goat_rna-XM_005693638.3_R0	ref-gene=Goat_gene-UTP18
1	27888667	27890181	+	ID=Cattle_rna-NM_001110067.2_R1	ref-gene=Cattle_gene-SKA3
1	27945369	27946652	-	ID=Cattle_rna-NM_001024690.2_R0	ref-gene=Cattle_gene-KCNJ12
1	27945369	27946652	-	ID=Cattle_rna-NM_001206021.1_R2	ref-gene=Cattle_gene-KCNJ14
1	27945369	27946652	-	ID=Cattle_rna-XM_002699224.6_R3	ref-gene=Cattle_gene-KCNJ5
1	28031309	28048150	-	ID=Cattle_rna-NM_001083693.1_R0	ref-gene=Cattle_gene-MAP2K3
1	28031309	28038184	-	ID=Cattle_rna-XM_059877751.1_R1	ref-gene=Cattle_gene-MAP2K6
1	28031309	28041157	-	ID=Cattle_rna-XM_005220369.5_R2	ref-gene=Cattle_gene-MAP2K4
1	28067941	28072980	+	ID=Cattle_rna-NM_001102331.2_R0	ref-gene=Cattle_gene-NATD1
1	28080983	28091997	+	ID=Cattle_rna-NM_001097998.2_R0	ref-gene=Cattle_gene-TMEM11
1	28093607	28111223	-	ID=Goat_rna-XM_005693629.3_R0	ref-gene=Goat_gene-DHRS7B
1	28093607	28104938	-	ID=Goat_rna-XM_013972218.2_R0	ref-gene=Goat_gene-DHRS7B
1	28093607	28104938	-	ID=Goat_rna-XM_013972566.2_R1	ref-gene=Goat_gene-DHRS7C
1	28108699	28109139	+	ID=Cattle_rna-XM_059878509.1_R6	ref-gene=Cattle_gene-LOC107131515
1	28161386	28167464	+	ID=Cattle_rna-NM_001145075.1_R1	ref-gene=Cattle_gene-USP27X
1	28176231	28187175	-	ID=Cattle_rna-XM_024980816.2_R0	ref-gene=Cattle_gene-TNFRSF13B
1	28270312	28339411	+	ID=Goat_rna-XM_018064809.1_R0	ref-gene=Goat_gene-MPRIP
1	28270312	28339411	+	ID=Goat_rna-XM_018064816.1_R0	ref-gene=Goat_gene-MPRIP
1	28270312	28339411	+	ID=Goat_rna-XM_018064818.1_R0	ref-gene=Goat_gene-MPRIP
1	28270312	28336628	+	ID=Goat_rna-XM_018064819.1_R0	ref-gene=Goat_gene-MPRIP
1	28351102	28353656	-	ID=Goat_rna-XM_018064066.1_R0	ref-gene=Goat_gene-PLD6
1	28360956	28372401	-	ID=Cattle_rna-NM_001035363.1_R0	ref-gene=Cattle_gene-FLCN
1	28360956	28371745	-	ID=Cattle_rna-XM_010816032.3_R0	ref-gene=Cattle_gene-FLCN
1	28388257	28405408	-	ID=Cattle_rna-NM_001098904.1_R0	ref-gene=Cattle_gene-COPS3
1	28388257	28401500	-	ID=Cattle_rna-XM_015458713.3_R0	ref-gene=Cattle_gene-COPS3
1	28409564	28421753	+	ID=Cattle_rna-NM_001206262.1_R0	ref-gene=Cattle_gene-NT5M
1	28409564	28421753	+	ID=Goat_rna-XM_018063836.1_R1	ref-gene=Goat_gene-NT5C
1	28461638	28465793	+	ID=Goat_rna-XM_005693626.3_R0	ref-gene=Goat_gene-MED9
1	28468730	28469782	-	ID=Cattle_rna-NM_001206261.2_R0	ref-gene=Cattle_gene-RASD1
1	28468730	28469767	-	ID=Cattle_rna-NM_001081594.1_R1	ref-gene=Cattle_gene-RASD2
1	28473375	28511030	-	ID=Goat_rna-XM_018064791.1_R0	ref-gene=Goat_gene-PEMT
1	28629842	28640868	+	ID=Goat_rna-XM_018064786.1_R0	ref-gene=Goat_gene-RAI1
1	28643189	28658594	-	ID=Cattle_rna-XM_024980343.2_R0	ref-gene=Cattle_gene-SREBF1
1	28666521	28697052	-	ID=Goat_rna-XM_018048234.1_R1	ref-gene=Goat_gene-TOM1
1	28666521	28697052	-	ID=Goat_rna-XM_018048235.1_R1	ref-gene=Goat_gene-TOM1
1	28741300	28757163	+	ID=Goat_rna-XM_005693622.3_R0	ref-gene=Goat_gene-DRC3
1	28757945	28769387	-	ID=Goat_rna-XM_018064784.1_R0	ref-gene=Goat_gene-ATPAF2
1	28788461	28796519	+	ID=Cattle_rna-NM_001014865.1_R0	ref-gene=Cattle_gene-DRG2
1	28803099	28848860	+	ID=Goat_rna-XM_018064781.1_R0	ref-gene=Goat_gene-MYO15A
1	28854833	28870651	+	ID=Goat_rna-XM_013972132.2_R0	ref-gene=Goat_gene-ALKBH5
1	28881011	28895022	+	ID=Goat_rna-XM_018064774.1_R0	ref-gene=Goat_gene-LLGL1
1	28881011	28895022	+	ID=Goat_rna-XM_018064775.1_R0	ref-gene=Goat_gene-LLGL1
1	28896010	28907722	-	ID=Goat_rna-XM_018064771.1_R0	ref-gene=Goat_gene-FLII
1	28896010	28906105	-	ID=Goat_rna-XM_018064773.1_R0	ref-gene=Goat_gene-FLII
1	28910077	28911999	+	ID=Goat_rna-XM_018064777.1_R0	ref-gene=Goat_gene-MIEF2
1	28915926	28934687	-	ID=Goat_rna-XM_018064764.1_R0	ref-gene=Goat_gene-TOP3A
1	28915926	28927629	-	ID=Goat_rna-XM_018064765.1_R0	ref-gene=Goat_gene-TOP3A
1	28935474	28940522	+	ID=Goat_rna-XM_005693612.3_R0	ref-gene=Goat_gene-SMCR8
1	28944533	28952798	-	ID=Goat_rna-XM_005693614.3_R0	ref-gene=Goat_gene-SHMT1
1	29001204	29016667	+	ID=Goat_rna-XM_018064763.1_R0	ref-gene=Goat_gene-PRPSAP2
1	29019974	29020407	+	ID=Cattle_rna-NM_001099183.1_R1	ref-gene=Cattle_gene-TOMM20
1	29024203	29079707	+	ID=Goat_rna-XM_018064759.1_R0	ref-gene=Goat_gene-SLC5A10
1	29024203	29079707	+	ID=Cattle_rna-XM_015466322.3_R6	ref-gene=Cattle_gene-SLC5A9
1	29024203	29079707	+	ID=Cattle_rna-NM_174606.2_R6	ref-gene=Cattle_gene-SLC5A1
1	29035532	29063710	-	ID=Goat_rna-XM_018064758.1_R0	ref-gene=Goat_gene-FAM83G
1	29080853	29100995	-	ID=Goat_rna-XM_018064760.1_R0	ref-gene=Goat_gene-GRAP
1	29152557	29175461	+	ID=Cattle_rna-XM_010816005.4_R0	ref-gene=Cattle_gene-EPN2
1	29152557	29175461	+	ID=Cattle_rna-XM_005220325.5_R0	ref-gene=Cattle_gene-EPN2
1	29152557	29175461	+	ID=Cattle_rna-XM_005220326.5_R0	ref-gene=Cattle_gene-EPN2
1	29178661	29186935	-	ID=Goat_rna-XM_018064756.1_R0	ref-gene=Goat_gene-B9D1
1	29204272	29208610	+	ID=Cattle_rna-NM_001099080.2_R0	ref-gene=Cattle_gene-MAPK7
1	29206130	29208610	+	ID=Cattle_rna-XM_059878160.1_R0	ref-gene=Cattle_gene-MAPK7
1	29209688	29211508	-	ID=Cattle_rna-NM_001080217.1_R0	ref-gene=Cattle_gene-MFAP4
1	29224760	29229069	+	ID=Cattle_rna-NM_001077139.1_R0	ref-gene=Cattle_gene-RNF112
1	29249026	29249231	-	ID=Cattle_rna-XM_002689321.6_R2	ref-gene=Cattle_gene-SMIM15
1	29250898	29252079	+	ID=Cattle_rna-XM_059874895.1_R5	ref-gene=Cattle_gene-ENDOD1
1	29280057	29309764	+	ID=Goat_rna-XM_018064741.1_R0	ref-gene=Goat_gene-SLC47A1
1	29305357	29309418	-	ID=Cattle_rna-XM_059875531.1_R2	ref-gene=Cattle_gene-EFCAB2
1	29376980	29388254	+	ID=Goat_rna-XM_018064735.1_R0	ref-gene=Goat_gene-ALDH3A2
1	29376980	29388282	+	ID=Goat_rna-XM_018064042.1_R1	ref-gene=Goat_gene-ALDH3A1
1	29376980	29387635	+	ID=Goat_rna-XM_018042918.1_R2	ref-gene=Goat_gene-ALDH3B1
1	29393347	29410610	-	ID=Cattle_rna-XM_024979792.2_R0	ref-gene=Cattle_gene-SLC47A2
1	29423700	29429609	-	ID=Goat_rna-XM_018064042.1_R0	ref-gene=Goat_gene-ALDH3A1
1	29422389	29429609	-	ID=Goat_rna-XM_018064735.1_R1	ref-gene=Goat_gene-ALDH3A2
1	29423527	29429609	-	ID=Cattle_rna-NM_001075518.1_R3	ref-gene=Cattle_gene-ALDH3B1
1	29451640	29505508	-	ID=Cattle_rna-XM_005220405.5_R0	ref-gene=Cattle_gene-ULK2
1	29451640	29505508	-	ID=Goat_rna-XM_018061432.1_R1	ref-gene=Goat_gene-ULK1
1	29528061	29564198	-	ID=Goat_rna-XM_018064728.1_R0	ref-gene=Goat_gene-AKAP10
1	29635744	29643661	+	ID=Goat_rna-XM_018064005.1_R0	ref-gene=Goat_gene-LOC106503272
1	29708887	29781073	+	ID=Cattle_rna-XM_002695819.5_R0	ref-gene=Cattle_gene-SPECC1
1	29801116	29801855	+	ID=Cattle_rna-NM_001075925.1_R3	ref-gene=Cattle_gene-ADORA2B
1	29819880	29821981	+	ID=Goat_rna-XM_005694239.3_R0	ref-gene=Goat_gene-ADORA2B
1	29823831	29832295	-	ID=Goat_rna-XM_018064726.1_R0	ref-gene=Goat_gene-ZSWIM7
1	29832455	29859856	+	ID=Cattle_rna-XM_002695862.6_R0	ref-gene=Cattle_gene-TTC19
1	29862797	29960884	-	ID=Cattle_rna-XM_024979816.2_R0	ref-gene=Cattle_gene-NCOR1
1	29862797	29960884	-	ID=Cattle_rna-XM_024979815.2_R0	ref-gene=Cattle_gene-NCOR1
1	29862797	29960884	-	ID=Cattle_rna-XM_024979817.2_R0	ref-gene=Cattle_gene-NCOR1
1	29862797	29960884	-	ID=Cattle_rna-XM_024979820.2_R0	ref-gene=Cattle_gene-NCOR1
1	29862797	29960884	-	ID=Cattle_rna-XM_024979824.2_R0	ref-gene=Cattle_gene-NCOR1
1	29862797	29960884	-	ID=Cattle_rna-XM_024979823.2_R0	ref-gene=Cattle_gene-NCOR1
1	29862797	29960884	-	ID=Cattle_rna-XM_024979825.2_R0	ref-gene=Cattle_gene-NCOR1
1	29862797	29960884	-	ID=Cattle_rna-XM_024979827.2_R0	ref-gene=Cattle_gene-NCOR1
1	29862797	29960884	-	ID=Cattle_rna-XM_024979829.2_R0	ref-gene=Cattle_gene-NCOR1
1	29862797	29960884	-	ID=Cattle_rna-XM_024979830.2_R0	ref-gene=Cattle_gene-NCOR1
1	29862797	29960884	-	ID=Cattle_rna-XM_024979834.2_R0	ref-gene=Cattle_gene-NCOR1
1	29862797	29960884	-	ID=Cattle_rna-NM_001193059.2_R0	ref-gene=Cattle_gene-NCOR1
1	29866938	29960884	-	ID=Cattle_rna-XM_024979839.2_R0	ref-gene=Cattle_gene-NCOR1
1	29862797	29960884	-	ID=Cattle_rna-XM_024979840.2_R0	ref-gene=Cattle_gene-NCOR1
1	29862797	29960884	-	ID=Cattle_rna-XM_024979841.2_R0	ref-gene=Cattle_gene-NCOR1
1	29862797	29929685	-	ID=Cattle_rna-XM_059877857.1_R0	ref-gene=Cattle_gene-NCOR1
1	29977674	30019970	+	ID=Goat_rna-XM_018064723.1_R0	ref-gene=Goat_gene-PIGL
1	30022333	30030285	-	ID=Cattle_rna-XM_024981175.2_R0	ref-gene=Cattle_gene-CENPV
1	30034049	30034426	-	ID=Goat_rna-XM_005688145.3_R1	ref-gene=Goat_gene-LOC102190429
1	30041563	30041901	+	ID=Cattle_rna-XM_059891760.1_R5	ref-gene=Cattle_gene-LOC101904177
1	30055959	30056876	+	ID=Cattle_rna-NM_174133.2_R0	ref-gene=Cattle_gene-UBB
1	30076405	30091986	+	ID=Goat_rna-XM_018064698.1_R0	ref-gene=Goat_gene-TRPV2
1	30170859	30181848	-	ID=Goat_rna-XM_018064693.1_R0	ref-gene=Goat_gene-ZNF287
1	30170859	30181848	-	ID=Cattle_rna-NM_001101190.2_R1	ref-gene=Cattle_gene-ZSCAN2
1	30210091	30215997	-	ID=Goat_rna-XM_013971146.1_R7	ref-gene=Goat_gene-LOC106501765
1	30227180	30238954	-	ID=Goat_rna-XM_018064689.1_R0	ref-gene=Goat_gene-LOC102186431
1	30261992	30276622	+	ID=Goat_rna-XM_005693592.3_R0	ref-gene=Goat_gene-TRIM16
1	30284754	30315344	+	ID=Goat_rna-XM_013972619.2_R0	ref-gene=Goat_gene-CDRT1
1	30318168	30326519	+	ID=Goat_rna-XM_018064683.1_R0	ref-gene=Goat_gene-LOC102177467
1	30387986	30390129	+	ID=Goat_rna-XM_005693590.2_R0	ref-gene=Goat_gene-CDRT4
1	30469601	30494889	+	ID=Goat_rna-XM_005693589.3_R0	ref-gene=Goat_gene-TEKT3
1	30530680	30553306	+	ID=Goat_rna-XM_005693587.3_R0	ref-gene=Goat_gene-PMP22
1	31032056	31034093	-	ID=Cattle_rna-NM_001192548.1_R1	ref-gene=Cattle_gene-HS3ST3A1
1	31070956	31072227	-	ID=Goat_rna-XM_018064682.1_R3	ref-gene=Goat_gene-LOC102184089
1	31196031	31206223	-	ID=Cattle_rna-NM_001098013.1_R1	ref-gene=Cattle_gene-COX10
1	31206566	31206775	+	ID=Cattle_rna-XM_059878505.1_R0	ref-gene=Cattle_gene-LOC132343049
1	31478348	31479118	+	ID=Cattle_rna-NM_001192548.1_R3	ref-gene=Cattle_gene-HS3ST3A1
1	31560008	31561496	+	ID=Goat_rna-XM_018064682.1_R1	ref-gene=Goat_gene-LOC102184089
1	31560008	31561496	+	ID=Goat_rna-XM_018064680.1_R1	ref-gene=Goat_gene-HS3ST3A1
1	31560008	31561496	+	ID=Goat_rna-XM_018041080.1_R3	ref-gene=Goat_gene-HS3ST4
1	31904836	31905099	+	ID=Goat_rna-XM_018053222.1_R9	ref-gene=Goat_gene-LOC108636730
1	31926159	31941571	+	ID=Goat_rna-XM_018064679.1_R0	ref-gene=Goat_gene-ELAC2
1	31943468	31996148	-	ID=Goat_rna-XM_018064675.1_R0	ref-gene=Goat_gene-ARHGAP44
1	31943468	31996148	-	ID=Goat_rna-XM_018064677.1_R0	ref-gene=Goat_gene-ARHGAP44
1	32499557	32502816	+	ID=Cattle_rna-XM_059890966.1_R4	ref-gene=Cattle_gene-EFCAB11
1	32527106	32601973	-	ID=Cattle_rna-NM_001099038.1_R0	ref-gene=Cattle_gene-MAP2K4
1	32527106	32556941	-	ID=Goat_rna-XM_005694472.3_R2	ref-gene=Goat_gene-MAP2K6
1	32622855	32633813	+	ID=Goat_rna-XM_018064668.1_R0	ref-gene=Goat_gene-ZNF18
1	32622855	32633813	+	ID=Goat_rna-XM_018064670.1_R0	ref-gene=Goat_gene-ZNF18
1	32636733	32922864	-	ID=Goat_rna-XM_018064667.1_R0	ref-gene=Goat_gene-DNAH9
1	33209375	33214886	-	ID=Goat_rna-XM_018064666.1_R1	ref-gene=Goat_gene-SHISA6
1	33484558	33491379	+	ID=Goat_rna-XM_018064003.1_R0	ref-gene=Goat_gene-PIRT
1	33508172	33508516	+	ID=Cattle_rna-XM_059878502.1_R0	ref-gene=Cattle_gene-TMEM238L
1	33571402	33586609	+	ID=Cattle_rna-NM_001192043.3_R0	ref-gene=Cattle_gene-TMEM220
1	33571402	33586609	+	ID=Cattle_rna-XM_024979738.2_R0	ref-gene=Cattle_gene-TMEM220
1	33589568	33594402	-	ID=Goat_rna-XM_018064662.1_R0	ref-gene=Goat_gene-ADPRM
1	33596612	33611414	+	ID=Goat_rna-XM_005694225.3_R0	ref-gene=Goat_gene-LOC102174428
1	33627901	33628251	-	ID=Cattle_rna-XM_002694842.6_R9	ref-gene=Cattle_gene-LOC619131
1	33640319	33659093	+	ID=Goat_rna-XM_013972192.2_R4	ref-gene=Goat_gene-MYH8
1	33640319	33659749	+	ID=Goat_rna-XM_018054605.1_R6	ref-gene=Goat_gene-LOC106502520
1	33640319	33660149	+	ID=Goat_rna-XM_018054604.1_R6	ref-gene=Goat_gene-LOC102181869
1	33724620	33747862	+	ID=Cattle_rna-NM_001166227.1_R0	ref-gene=Cattle_gene-MYH2
1	33724620	33747909	+	ID=Goat_rna-XM_018057754.1_R3	ref-gene=Goat_gene-MYH7B
1	33753083	33775287	+	ID=Cattle_rna-NM_174117.1_R0	ref-gene=Cattle_gene-MYH1
1	33753083	33775333	+	ID=Cattle_rna-XM_024997942.2_R2	ref-gene=Cattle_gene-MYH6
1	33753083	33775333	+	ID=Goat_rna-XM_018057754.1_R5	ref-gene=Goat_gene-MYH7B
1	33782895	33805450	+	ID=Goat_rna-XM_018064657.1_R1	ref-gene=Goat_gene-LOC102181426
1	33782895	33805998	+	ID=Goat_rna-XM_018054604.1_R5	ref-gene=Goat_gene-LOC102181869
1	33782895	33806126	+	ID=Cattle_rna-XM_024997942.2_R3	ref-gene=Cattle_gene-MYH6
1	33782895	33805496	+	ID=Goat_rna-XM_018057754.1_R7	ref-gene=Goat_gene-MYH7B
1	33825857	33852731	+	ID=Goat_rna-XM_013972192.2_R0	ref-gene=Goat_gene-MYH8
1	33825857	33852807	+	ID=Cattle_rna-XM_024997942.2_R4	ref-gene=Cattle_gene-MYH6
1	33825857	33853819	+	ID=Goat_rna-XM_018057754.1_R4	ref-gene=Goat_gene-MYH7B
1	33878761	33927107	+	ID=Goat_rna-XM_018064654.1_R0	ref-gene=Goat_gene-MYH13
1	33878761	33926682	+	ID=Goat_rna-XM_018064657.1_R5	ref-gene=Goat_gene-LOC102181426
1	33878761	33927107	+	ID=Goat_rna-XM_018054604.1_R7	ref-gene=Goat_gene-LOC102181869
1	34142405	34197181	+	ID=Goat_rna-XM_018064650.1_R0	ref-gene=Goat_gene-GAS7
1	34140892	34197181	+	ID=Goat_rna-XM_018064648.1_R0	ref-gene=Goat_gene-GAS7
1	34142949	34197181	+	ID=Goat_rna-XM_018064651.1_R0	ref-gene=Goat_gene-GAS7
1	34208482	34216024	+	ID=Goat_rna-XM_005693569.2_R0	ref-gene=Goat_gene-RCVRN
1	34221565	34263498	-	ID=Goat_rna-XM_005694224.3_R0	ref-gene=Goat_gene-GLP2R
1	34266753	34274555	+	ID=Cattle_rna-XM_010816073.4_R0	ref-gene=Cattle_gene-GSG1L2
1	34278471	34290961	+	ID=Goat_rna-XM_013972565.2_R0	ref-gene=Goat_gene-DHRS7C
1	34278471	34290961	+	ID=Goat_rna-XM_013972566.2_R0	ref-gene=Goat_gene-DHRS7C
1	34299809	34354192	-	ID=Goat_rna-XM_018064647.1_R0	ref-gene=Goat_gene-USP43
1	34299809	34354192	-	ID=Goat_rna-XM_018064646.1_R0	ref-gene=Goat_gene-USP43
1	34356529	34383170	-	ID=Cattle_rna-XM_002695880.6_R0	ref-gene=Cattle_gene-CFAP52
1	34391441	34439764	+	ID=Cattle_rna-XM_005220388.3_R0	ref-gene=Cattle_gene-STX8
1	34579581	34582514	+	ID=Cattle_rna-XM_010816044.4_R1	ref-gene=Cattle_gene-STX8
1	34596855	34597628	+	ID=Cattle_rna-XM_024980788.2_R0	ref-gene=Cattle_gene-LOC104975027
1	34605226	34661603	-	ID=Goat_rna-XM_018064001.1_R4	ref-gene=Goat_gene-NTN1
1	34774409	34781924	-	ID=Goat_rna-XM_018064001.1_R0	ref-gene=Goat_gene-NTN1
1	34864744	34890471	+	ID=Goat_rna-XM_018064642.1_R0	ref-gene=Goat_gene-PIK3R5
1	34864744	34890471	+	ID=Goat_rna-XM_018064644.1_R0	ref-gene=Goat_gene-PIK3R5
1	34922478	34950658	+	ID=Cattle_rna-XM_005220353.5_R0	ref-gene=Cattle_gene-PIK3R6
1	34922478	34950658	+	ID=Cattle_rna-NM_001102028.2_R0	ref-gene=Cattle_gene-PIK3R6
1	34954181	34955974	+	ID=Goat_rna-XM_005709755.3_R0	ref-gene=Goat_gene-MFSD6L
1	34978926	34987281	+	ID=Cattle_rna-NM_001101166.2_R0	ref-gene=Cattle_gene-CCDC42
1	35069853	35183143	+	ID=Goat_rna-XM_018064633.1_R0	ref-gene=Goat_gene-MYH10
1	35069853	35183143	+	ID=Goat_rna-XM_018064636.1_R0	ref-gene=Goat_gene-MYH10
1	35069853	35183143	+	ID=Goat_rna-XM_018064637.1_R0	ref-gene=Goat_gene-MYH10
1	35069853	35183143	+	ID=Goat_rna-XM_018064638.1_R0	ref-gene=Goat_gene-MYH10
1	35193041	35216185	-	ID=Goat_rna-XM_018064627.1_R0	ref-gene=Goat_gene-NDEL1
1	35198530	35216185	-	ID=Goat_rna-XM_018064628.1_R0	ref-gene=Goat_gene-NDEL1
1	35199071	35216185	-	ID=Cattle_rna-XM_005224722.5_R1	ref-gene=Cattle_gene-NDE1
1	35199307	35216185	-	ID=Cattle_rna-NM_001100321.1_R1	ref-gene=Cattle_gene-NDE1
1	35222167	35222844	+	ID=Cattle_rna-XM_059878500.1_R0	ref-gene=Cattle_gene-LOC132343041
1	35255071	35255697	+	ID=Goat_rna-XM_018064626.1_R0	ref-gene=Goat_gene-RNF222
1	35264099	35267598	+	ID=Cattle_rna-NM_001015512.3_R0	ref-gene=Cattle_gene-RPL26
1	35271089	35272815	+	ID=Goat_rna-XM_013972315.2_R0	ref-gene=Goat_gene-KRBA2
1	35291313	35296318	-	ID=Goat_rna-XM_013971973.2_R0	ref-gene=Goat_gene-ODF4
1	35311505	35319749	-	ID=Goat_rna-XM_018064623.1_R0	ref-gene=Goat_gene-ARHGEF15
1	35337287	35340260	+	ID=Goat_rna-XM_005693553.3_R0	ref-gene=Goat_gene-SLC25A35
1	35340805	35341953	-	ID=Goat_rna-XM_005693555.3_R0	ref-gene=Goat_gene-RANGRF
1	35340805	35341953	-	ID=Goat_rna-XM_005693556.3_R0	ref-gene=Goat_gene-RANGRF
1	35354933	35367977	-	ID=Goat_rna-XM_018064621.1_R0	ref-gene=Goat_gene-PFAS
1	35378833	35394388	+	ID=Goat_rna-XM_005693550.3_R0	ref-gene=Goat_gene-CTC1
1	35407463	35411266	+	ID=Goat_rna-XM_005693548.3_R0	ref-gene=Goat_gene-AURKB
1	35408813	35411266	+	ID=Cattle_rna-XM_010815990.4_R0	ref-gene=Cattle_gene-AURKB
1	35407463	35411266	+	ID=Cattle_rna-NM_001038028.1_R1	ref-gene=Cattle_gene-AURKA
1	35409771	35411266	+	ID=Goat_rna-XM_018064617.1_R0	ref-gene=Goat_gene-AURKB
1	35414550	35415611	+	ID=Goat_rna-XM_018064616.1_R0	ref-gene=Goat_gene-BORCS6
1	35424515	35426162	+	ID=Cattle_rna-NM_001083657.2_R0	ref-gene=Cattle_gene-TMEM107
1	35459874	35468791	+	ID=Goat_rna-XM_018064613.1_R0	ref-gene=Goat_gene-PER1
1	35480690	35483172	+	ID=Cattle_rna-XM_005220404.5_R0	ref-gene=Cattle_gene-HES7
1	35486745	35506401	+	ID=Goat_rna-XM_005693544.3_R0	ref-gene=Goat_gene-ALOXE3
1	35486745	35506401	+	ID=Goat_rna-XM_005693543.3_R1	ref-gene=Goat_gene-ALOX12B
1	35486745	35506401	+	ID=Cattle_rna-NM_001205703.1_R1	ref-gene=Cattle_gene-ALOX15B
1	35517310	35528308	+	ID=Cattle_rna-NM_001192038.2_R0	ref-gene=Cattle_gene-ALOX12B
1	35517310	35528308	+	ID=Cattle_rna-XM_003587417.6_R1	ref-gene=Cattle_gene-ALOXE3
1	35528401	35537810	-	ID=Goat_rna-XM_018064607.1_R3	ref-gene=Goat_gene-LOC102169702
1	35539333	35539587	+	ID=Goat_rna-XM_005691320.3_R4	ref-gene=Goat_gene-LOC102171808
1	35542615	35551302	-	ID=Goat_rna-XM_018064607.1_R0	ref-gene=Goat_gene-LOC102169702
1	35542615	35551302	-	ID=Cattle_rna-NM_001192038.2_R2	ref-gene=Cattle_gene-ALOX12B
1	35572950	35583836	-	ID=Goat_rna-XM_018064036.1_R0	ref-gene=Goat_gene-GUCY2D
1	35625735	35639690	-	ID=Cattle_rna-XM_024980757.2_R0	ref-gene=Cattle_gene-CNTROB
1	35640928	35642078	+	ID=Cattle_rna-NM_001076413.2_R0	ref-gene=Cattle_gene-TRAPPC1
1	35643573	35649081	+	ID=Goat_rna-XM_005693536.3_R0	ref-gene=Goat_gene-KCNAB3
1	35644523	35649081	+	ID=Cattle_rna-NM_001014384.1_R1	ref-gene=Cattle_gene-KCNAB2
1	35654818	35655467	+	ID=Cattle_rna-XM_015458749.3_R0	ref-gene=Cattle_gene-RNF227
1	35658421	35682487	-	ID=Goat_rna-XM_018064597.1_R0	ref-gene=Goat_gene-CHD3
1	35658421	35682487	-	ID=Goat_rna-XM_018064598.1_R0	ref-gene=Goat_gene-CHD3
1	35658421	35682487	-	ID=Goat_rna-XM_018064599.1_R0	ref-gene=Goat_gene-CHD3
1	35658421	35682487	-	ID=Goat_rna-XM_018064600.1_R0	ref-gene=Goat_gene-CHD3
1	35658421	35682487	-	ID=Goat_rna-XM_018064601.1_R0	ref-gene=Goat_gene-CHD3
1	35658540	35682487	-	ID=Goat_rna-XM_018064602.1_R0	ref-gene=Goat_gene-CHD3
1	35658540	35682487	-	ID=Goat_rna-XM_018064603.1_R0	ref-gene=Goat_gene-CHD3
1	35658540	35682487	-	ID=Goat_rna-XM_018064604.1_R0	ref-gene=Goat_gene-CHD3
1	35658877	35677731	-	ID=Goat_rna-XM_018060449.1_R2	ref-gene=Goat_gene-CHD5
1	35658239	35678138	-	ID=Goat_rna-XM_018048580.1_R2	ref-gene=Goat_gene-CHD4
1	35658239	35678138	-	ID=Cattle_rna-XM_024991489.2_R2	ref-gene=Cattle_gene-CHD4
1	35658239	35678138	-	ID=Goat_rna-XM_018048575.1_R2	ref-gene=Goat_gene-CHD4
1	35703706	35705142	-	ID=Goat_rna-XM_005693535.3_R0	ref-gene=Goat_gene-LOC102170907
1	35705781	35706517	+	ID=Cattle_rna-XM_024980756.2_R0	ref-gene=Cattle_gene-NAA38
1	35707557	35708147	-	ID=Cattle_rna-NM_001098378.2_R0	ref-gene=Cattle_gene-TMEM88
1	35709774	35717713	-	ID=Cattle_rna-XM_003587412.6_R0	ref-gene=Cattle_gene-KDM6B
1	35730872	35832660	-	ID=Goat_rna-XM_018064595.1_R0	ref-gene=Goat_gene-DNAH2
1	35842025	35845904	-	ID=Goat_rna-XM_018064594.1_R0	ref-gene=Goat_gene-EFNB3
1	35842025	35845904	-	ID=Cattle_rna-XM_025000166.2_R2	ref-gene=Cattle_gene-EFNB2
1	35848049	35859589	-	ID=Goat_rna-XM_005693531.3_R0	ref-gene=Goat_gene-WRAP53
1	35868910	35872476	+	ID=Goat_rna-XM_005693530.3_R0	ref-gene=Goat_gene-TP53
1	35880299	35884560	-	ID=Cattle_rna-NM_174677.2_R0	ref-gene=Cattle_gene-ATP1B2
1	35880299	35884560	-	ID=Goat_rna-XM_018044992.1_R1	ref-gene=Goat_gene-ATP4B
1	35898565	35902255	-	ID=Goat_rna-XM_005693523.3_R0	ref-gene=Goat_gene-SHBG
1	35903483	35904671	+	ID=Cattle_rna-NM_203323.3_R0	ref-gene=Cattle_gene-SAT2
1	35912859	35926130	+	ID=Goat_rna-XM_018064588.1_R0	ref-gene=Goat_gene-FXR2
1	35912859	35926130	+	ID=Goat_rna-XM_018064589.1_R0	ref-gene=Goat_gene-FXR2
1	35912859	35926795	+	ID=Goat_rna-XM_018064590.1_R0	ref-gene=Goat_gene-FXR2
1	35912859	35926130	+	ID=Cattle_rna-XM_005201600.5_R1	ref-gene=Cattle_gene-FXR1
1	35912859	35926130	+	ID=Cattle_rna-XM_005201602.5_R1	ref-gene=Cattle_gene-FXR1
1	35912859	35926130	+	ID=Cattle_rna-XM_005201601.5_R1	ref-gene=Cattle_gene-FXR1
1	35912859	35926130	+	ID=Cattle_rna-NM_001038562.2_R1	ref-gene=Cattle_gene-FXR1
1	35912859	35925837	+	ID=Cattle_rna-XM_005201603.5_R1	ref-gene=Cattle_gene-FXR1
1	35912859	35925837	+	ID=Cattle_rna-XM_005201604.5_R1	ref-gene=Cattle_gene-FXR1
1	35912859	35926130	+	ID=Cattle_rna-XM_005227574.4_R1	ref-gene=Cattle_gene-FMR1
1	35912859	35926130	+	ID=Cattle_rna-XM_005227570.4_R1	ref-gene=Cattle_gene-FMR1
1	35912859	35926130	+	ID=Cattle_rna-XM_024987825.2_R1	ref-gene=Cattle_gene-FMR1
1	35912859	35926130	+	ID=Cattle_rna-XM_024987824.2_R1	ref-gene=Cattle_gene-FMR1
1	35912859	35926130	+	ID=Cattle_rna-XM_005227576.4_R1	ref-gene=Cattle_gene-FMR1
1	35912859	35926130	+	ID=Cattle_rna-XM_005227573.4_R1	ref-gene=Cattle_gene-FMR1
1	35928292	35929663	+	ID=Cattle_rna-NM_001192075.2_R0	ref-gene=Cattle_gene-SOX15
1	35930265	35933274	-	ID=Goat_rna-XM_013972148.2_R0	ref-gene=Goat_gene-MPDU1
1	35930477	35933274	-	ID=Cattle_rna-NM_001075179.1_R0	ref-gene=Cattle_gene-MPDU1
1	35935471	35937231	-	ID=Goat_rna-XM_005693517.3_R0	ref-gene=Goat_gene-CD68
1	35938345	35943849	-	ID=Cattle_rna-NM_001034228.1_R0	ref-gene=Cattle_gene-EIF4A1
1	35945174	35953491	-	ID=Cattle_rna-XM_010815977.4_R0	ref-gene=Cattle_gene-SENP3
1	35945174	35952700	-	ID=Cattle_rna-NM_001191374.2_R0	ref-gene=Cattle_gene-SENP3
1	35955271	35957125	-	ID=Cattle_rna-NM_001034647.2_R0	ref-gene=Cattle_gene-TNFSF13
1	35958822	35966117	-	ID=Goat_rna-XM_018064585.1_R0	ref-gene=Goat_gene-TNFSF12
1	35958822	35966117	-	ID=Goat_rna-XM_018064586.1_R0	ref-gene=Goat_gene-TNFSF12
1	36004806	36024810	-	ID=Cattle_rna-NM_001206313.2_R0	ref-gene=Cattle_gene-POLR2A
1	36026625	36027677	-	ID=Goat_rna-XM_005693506.3_R0	ref-gene=Goat_gene-SLC35G6
1	36038525	36042193	+	ID=Cattle_rna-NM_001206898.2_R0	ref-gene=Cattle_gene-ZBTB4
1	36046414	36054630	-	ID=Goat_rna-XM_005693503.2_R0	ref-gene=Goat_gene-CHRNB1
1	36056662	36060120	-	ID=Cattle_rna-NM_001192939.2_R0	ref-gene=Cattle_gene-FGF11
1	36056662	36060120	-	ID=Cattle_rna-XM_005220239.5_R0	ref-gene=Cattle_gene-FGF11
1	36056662	36060120	-	ID=Cattle_rna-XM_024999961.2_R0	ref-gene=Cattle_gene-FGF14
1	36062228	36063853	-	ID=Goat_rna-XM_013972612.2_R0	ref-gene=Goat_gene-TMEM102
1	36062228	36063853	-	ID=Goat_rna-XM_018064578.1_R0	ref-gene=Goat_gene-TMEM102
1	36066451	36070586	-	ID=Cattle_rna-XM_059878479.1_R0	ref-gene=Cattle_gene-SPEM3
1	36071344	36073159	-	ID=Cattle_rna-XM_024980739.2_R0	ref-gene=Cattle_gene-SPEM2
1	36075519	36076752	-	ID=Cattle_rna-NM_001079586.2_R0	ref-gene=Cattle_gene-SPEM1
1	36079233	36089337	-	ID=Cattle_rna-NM_001191242.1_R0	ref-gene=Cattle_gene-NLGN2
1	36079233	36089337	-	ID=Cattle_rna-XM_059878290.1_R0	ref-gene=Cattle_gene-NLGN2
1	36093084	36094120	+	ID=Goat_rna-XM_005694201.3_R0	ref-gene=Goat_gene-TMEM256
1	36101038	36104497	+	ID=Goat_rna-XM_018064574.1_R0	ref-gene=Goat_gene-PLSCR3
1	36105709	36111013	-	ID=Goat_rna-XM_018064571.1_R0	ref-gene=Goat_gene-TNK1
1	36105709	36110874	-	ID=Goat_rna-XM_018064573.1_R0	ref-gene=Goat_gene-TNK1
1	36121771	36123187	-	ID=Cattle_rna-XM_010815970.4_R0	ref-gene=Cattle_gene-TMEM95
1	36124782	36125480	-	ID=Cattle_rna-NM_001035421.2_R0	ref-gene=Cattle_gene-KCTD11
1	36127031	36139868	-	ID=Cattle_rna-XM_005220204.5_R0	ref-gene=Cattle_gene-ACAP1
1	36140978	36143791	-	ID=Goat_rna-XM_013972273.2_R0	ref-gene=Goat_gene-LOC102184370
1	36144925	36156524	+	ID=Goat_rna-XM_018064561.1_R0	ref-gene=Goat_gene-NEURL4
1	36144925	36156524	+	ID=Goat_rna-XM_018064562.1_R0	ref-gene=Goat_gene-NEURL4
1	36144925	36156524	+	ID=Goat_rna-XM_018064563.1_R0	ref-gene=Goat_gene-NEURL4
1	36157551	36159759	+	ID=Goat_rna-XM_018064566.1_R0	ref-gene=Goat_gene-GPS2
1	36160835	36162762	-	ID=Cattle_rna-NM_001003658.2_R0	ref-gene=Cattle_gene-EIF5A
1	36182640	36188019	+	ID=Cattle_rna-NM_001098126.2_R0	ref-gene=Cattle_gene-YBX2
1	36189902	36194551	-	ID=Goat_rna-NM_001314227.1_R0	ref-gene=Goat_gene-SLC2A4
1	36189902	36193380	-	ID=Goat_rna-NM_001314223.1_R2	ref-gene=Goat_gene-SLC2A1
1	36206943	36208583	+	ID=Goat_rna-XM_018064556.1_R0	ref-gene=Goat_gene-CLDN7
1	36209162	36214685	-	ID=Goat_rna-XM_013971970.2_R0	ref-gene=Goat_gene-ELP5
1	36215833	36221230	+	ID=Cattle_rna-NM_001046026.1_R0	ref-gene=Cattle_gene-CTDNEP1
1	36222996	36224472	+	ID=Cattle_rna-NM_001034048.1_R0	ref-gene=Cattle_gene-GABARAP
1	36222996	36224472	+	ID=Cattle_rna-NM_174675.2_R1	ref-gene=Cattle_gene-GABARAPL2
1	36227031	36229560	+	ID=Goat_rna-XM_018064554.1_R0	ref-gene=Goat_gene-PHF23
1	36230898	36237930	+	ID=Cattle_rna-XM_010815942.4_R0	ref-gene=Cattle_gene-DVL2
1	36230898	36237930	+	ID=Cattle_rna-XM_005220246.5_R0	ref-gene=Cattle_gene-DVL2
1	36230898	36237930	+	ID=Cattle_rna-XM_059878222.1_R0	ref-gene=Cattle_gene-DVL2
1	36230898	36237930	+	ID=Cattle_rna-XM_024980406.2_R0	ref-gene=Cattle_gene-DVL2
1	36230898	36237930	+	ID=Goat_rna-XM_018047320.1_R1	ref-gene=Goat_gene-DVL3
1	36230898	36238154	+	ID=Goat_rna-XM_018047311.1_R1	ref-gene=Goat_gene-DVL3
1	36230898	36237930	+	ID=Goat_rna-XM_018060533.1_R2	ref-gene=Goat_gene-DVL1
1	36230898	36237930	+	ID=Goat_rna-XM_018060537.1_R2	ref-gene=Goat_gene-DVL1
1	36238743	36243751	-	ID=Goat_rna-XM_005693483.3_R0	ref-gene=Goat_gene-ACADVL
1	36252747	36268487	+	ID=Cattle_rna-XM_059877673.1_R0	ref-gene=Cattle_gene-DLG4
1	36252747	36268487	+	ID=Cattle_rna-NM_001191307.1_R0	ref-gene=Cattle_gene-DLG4
1	36252747	36268487	+	ID=Cattle_rna-XM_059877675.1_R0	ref-gene=Cattle_gene-DLG4
1	36258029	36268487	+	ID=Cattle_rna-XM_024979511.2_R0	ref-gene=Cattle_gene-DLG4
1	36256330	36268487	+	ID=Cattle_rna-XM_024987492.2_R2	ref-gene=Cattle_gene-DLG2
1	36263569	36268487	+	ID=Goat_rna-XM_018042834.1_R3	ref-gene=Goat_gene-DLG2
1	36279573	36282298	+	ID=Cattle_rna-NM_001037590.2_R0	ref-gene=Cattle_gene-ASGR1
1	36313294	36314454	+	ID=Cattle_rna-XM_059892999.1_R5	ref-gene=Cattle_gene-LOC132346939
1	36318228	36328385	+	ID=Goat_rna-XM_005693479.2_R0	ref-gene=Goat_gene-ASGR2
1	36318228	36328385	+	ID=Goat_rna-XM_005693480.2_R1	ref-gene=Goat_gene-ASGR1
1	36346797	36349463	+	ID=Goat_rna-XM_013972063.2_R0	ref-gene=Goat_gene-LOC106503212
1	36354327	36356271	+	ID=Cattle_rna-XM_005220277.4_R0	ref-gene=Cattle_gene-SLC16A11
1	36357262	36359999	-	ID=Goat_rna-XM_018064520.1_R0	ref-gene=Goat_gene-LOC102180151
1	36364774	36368122	-	ID=Goat_rna-XM_005693476.2_R0	ref-gene=Goat_gene-BCL6B
1	36364774	36368122	-	ID=Goat_rna-XM_018064516.1_R0	ref-gene=Goat_gene-BCL6B
1	36374810	36377328	-	ID=Cattle_rna-XM_005220221.5_R0	ref-gene=Cattle_gene-C19H17orf49
1	36374866	36377328	-	ID=Cattle_rna-NM_001038092.1_R0	ref-gene=Cattle_gene-C19H17orf49
1	36374810	36377328	-	ID=Cattle_rna-XM_005220222.5_R0	ref-gene=Cattle_gene-C19H17orf49
1	36374866	36377328	-	ID=Cattle_rna-XM_005220223.5_R0	ref-gene=Cattle_gene-C19H17orf49
1	36377896	36379271	-	ID=Goat_rna-XM_005693473.3_R0	ref-gene=Goat_gene-RNASEK
1	36381984	36394821	-	ID=Goat_rna-XM_018064504.1_R0	ref-gene=Goat_gene-ALOX12
1	36382545	36394821	-	ID=Goat_rna-XM_018064507.1_R0	ref-gene=Goat_gene-ALOX12
1	36381984	36394378	-	ID=Cattle_rna-XM_059877725.1_R2	ref-gene=Cattle_gene-ALOX15
1	36407456	36409789	-	ID=Goat_rna-XM_018063502.1_R1	ref-gene=Goat_gene-NDUFA3
1	36445735	36456370	-	ID=Cattle_rna-XM_024980535.2_R0	ref-gene=Cattle_gene-ALOX12E
1	36446231	36456370	-	ID=Goat_rna-XM_018064507.1_R2	ref-gene=Goat_gene-ALOX12
1	36475529	36481878	-	ID=Goat_rna-XM_018064502.1_R0	ref-gene=Goat_gene-LOC102179132
1	36475529	36483190	-	ID=Goat_rna-XM_018064503.1_R0	ref-gene=Goat_gene-LOC102179132
1	36475955	36483190	-	ID=Cattle_rna-XM_005220195.5_R1	ref-gene=Cattle_gene-ALOX12
1	36517237	36538271	-	ID=Goat_rna-XM_018064498.1_R0	ref-gene=Goat_gene-PELP1
1	36517237	36529951	-	ID=Goat_rna-XM_018064496.1_R0	ref-gene=Goat_gene-PELP1
1	36543919	36550229	+	ID=Goat_rna-XM_018064523.1_R0	ref-gene=Goat_gene-ARRB2
1	36543919	36550229	+	ID=Goat_rna-XM_018064524.1_R0	ref-gene=Goat_gene-ARRB2
1	36545251	36550229	+	ID=Cattle_rna-XM_024974993.2_R1	ref-gene=Cattle_gene-ARRB1
1	36544431	36550229	+	ID=Cattle_rna-XM_059874557.1_R1	ref-gene=Cattle_gene-ARRB1
1	36544633	36550229	+	ID=Goat_rna-XM_005700704.1_R2	ref-gene=Goat_gene-ARR3
1	36556135	36556209	-	ID=Cattle_rna-XM_010809533.2_R6	ref-gene=Cattle_gene-LOC101902937
1	36564587	36565942	+	ID=Cattle_rna-NM_001038084.2_R0	ref-gene=Cattle_gene-MED11
1	36566896	36571302	-	ID=Goat_rna-XM_018064531.1_R0	ref-gene=Goat_gene-CXCL16
1	36571301	36576258	+	ID=Goat_rna-XM_018064541.1_R0	ref-gene=Goat_gene-ZMYND15
1	36579549	36581812	-	ID=Goat_rna-XM_018051756.1_R0	ref-gene=Goat_gene-LOC102181916
1	36584635	36588814	+	ID=Cattle_rna-NM_001105495.2_R1	ref-gene=Cattle_gene-FAM228B
1	36616493	36622558	+	ID=Cattle_rna-NM_001046102.2_R0	ref-gene=Cattle_gene-TM4SF5
1	36616493	36623325	+	ID=Cattle_rna-NM_001075980.1_R3	ref-gene=Cattle_gene-TM4SF1
1	36623986	36624933	-	ID=Cattle_rna-XM_002695774.6_R0	ref-gene=Cattle_gene-VMO1
1	36627097	36628404	+	ID=Cattle_rna-XM_059878312.1_R0	ref-gene=Cattle_gene-GLTPD2
1	36632607	36634719	+	ID=Goat_rna-XM_005693463.3_R0	ref-gene=Goat_gene-PSMB6
1	36636390	36637090	-	ID=Cattle_rna-XM_059878314.1_R0	ref-gene=Cattle_gene-C19H17orf114
1	36644997	36656940	+	ID=Goat_rna-XM_018064499.1_R0	ref-gene=Goat_gene-PLD2
1	36695615	36709620	+	ID=Goat_rna-XM_018064479.1_R0	ref-gene=Goat_gene-MINK1
1	36711009	36715368	-	ID=Goat_rna-XM_018064514.1_R0	ref-gene=Goat_gene-CHRNE
1	36711890	36712968	+	ID=Cattle_rna-XM_005220168.5_R0	ref-gene=Cattle_gene-C19H17orf107
1	36729558	36730275	+	ID=Goat_rna-XM_005698526.3_R2	ref-gene=Goat_gene-FAM204A
1	36739163	36741157	+	ID=Cattle_rna-XM_059878311.1_R0	ref-gene=Cattle_gene-GP1BA
1	36743877	36746077	-	ID=Goat_rna-XM_005693458.3_R0	ref-gene=Goat_gene-SLC25A11
1	36747085	36750746	+	ID=Goat_rna-XM_018064528.1_R0	ref-gene=Goat_gene-RNF167
1	36751653	36754124	-	ID=Cattle_rna-NM_001015592.1_R0	ref-gene=Cattle_gene-PFN1
1	36756382	36762003	+	ID=Cattle_rna-XM_015458633.3_R0	ref-gene=Cattle_gene-ENO3
1	36757596	36762003	+	ID=Cattle_rna-NM_001034702.1_R0	ref-gene=Cattle_gene-ENO3
1	36757596	36762003	+	ID=Goat_rna-NM_001314158.1_R2	ref-gene=Goat_gene-ENO2
1	36763178	36767014	-	ID=Cattle_rna-NM_001038543.2_R0	ref-gene=Cattle_gene-SPAG7
1	36768015	36781307	-	ID=Cattle_rna-XM_005220175.5_R0	ref-gene=Cattle_gene-CAMTA2
1	36768015	36781307	-	ID=Cattle_rna-NM_001255972.1_R0	ref-gene=Cattle_gene-CAMTA2
1	36768015	36781307	-	ID=Cattle_rna-XM_010815889.4_R0	ref-gene=Cattle_gene-CAMTA2
1	36768015	36781307	-	ID=Cattle_rna-XM_005220176.5_R0	ref-gene=Cattle_gene-CAMTA2
1	36768015	36781307	-	ID=Cattle_rna-XM_005220178.5_R0	ref-gene=Cattle_gene-CAMTA2
1	36768015	36781307	-	ID=Cattle_rna-XM_005220179.5_R0	ref-gene=Cattle_gene-CAMTA2
1	36783398	36787586	-	ID=Cattle_rna-XM_024980728.2_R0	ref-gene=Cattle_gene-INCA1
1	36791722	36810751	+	ID=Goat_rna-XM_018064493.1_R0	ref-gene=Goat_gene-KIF1C
1	36791722	36810751	+	ID=Cattle_rna-XM_005216998.5_R1	ref-gene=Cattle_gene-KIF1B
1	36858739	36860262	+	ID=Goat_rna-XM_005693443.3_R0	ref-gene=Goat_gene-ZFP3
1	36903828	36922439	-	ID=Goat_rna-XM_005693445.3_R0	ref-gene=Goat_gene-SCIMP
1	36903828	36910321	-	ID=Goat_rna-XM_005693446.3_R0	ref-gene=Goat_gene-SCIMP
1	37000197	37048053	+	ID=Cattle_rna-XM_005220197.5_R0	ref-gene=Cattle_gene-RABEP1
1	37050990	37071648	-	ID=Goat_rna-XM_005693441.3_R0	ref-gene=Goat_gene-NUP88
1	37072265	37078676	+	ID=Goat_rna-XM_005693439.3_R0	ref-gene=Goat_gene-RPAIN
1	37079106	37084478	-	ID=Goat_rna-XM_018064467.1_R0	ref-gene=Goat_gene-C1QBP
1	37090246	37110460	-	ID=Goat_rna-XM_005693437.3_R0	ref-gene=Goat_gene-DHX33
1	37120552	37128636	-	ID=Cattle_rna-NM_001035059.2_R0	ref-gene=Cattle_gene-DERL2
1	37120552	37128636	-	ID=Cattle_rna-XM_005220202.5_R0	ref-gene=Cattle_gene-DERL2
1	37133325	37133945	+	ID=Goat_rna-XM_005693434.3_R0	ref-gene=Goat_gene-MIS12
1	37137524	37137889	-	ID=Cattle_rna-NM_001105644.1_R0	ref-gene=Cattle_gene-LOC788205
1	37144621	37174230	-	ID=Cattle_rna-XM_003587406.5_R0	ref-gene=Cattle_gene-NLRP1
1	37318544	37319275	-	ID=Cattle_rna-NM_001034726.2_R1	ref-gene=Cattle_gene-RWDD1
1	37515980	37548124	+	ID=Cattle_rna-NM_001206900.1_R0	ref-gene=Cattle_gene-WSCD1
1	37767959	37777169	-	ID=Goat_rna-XM_018064046.1_R0	ref-gene=Goat_gene-AIPL1
1	37783501	37786332	+	ID=Cattle_rna-NM_001099109.1_R0	ref-gene=Cattle_gene-PIMREG
1	37791432	37866055	-	ID=Cattle_rna-XM_024980717.2_R0	ref-gene=Cattle_gene-PITPNM3
1	37902372	37955671	-	ID=Goat_rna-XM_013972369.2_R0	ref-gene=Goat_gene-KIAA0753
1	37957464	37960823	-	ID=Cattle_rna-XM_059878469.1_R0	ref-gene=Cattle_gene-LOC132343035
1	37959290	37960836	+	ID=Goat_rna-XM_018063996.1_R0	ref-gene=Goat_gene-LOC108638213
1	37961603	37963592	+	ID=Goat_rna-XM_005693429.3_R0	ref-gene=Goat_gene-TXNDC17
1	37965178	37970012	-	ID=Goat_rna-XM_005693428.3_R0	ref-gene=Goat_gene-MED31
1	37970436	37970813	+	ID=Goat_rna-XM_018064452.1_R0	ref-gene=Goat_gene-C19H17orf100
1	37995016	38018983	-	ID=Goat_rna-XM_005693426.3_R0	ref-gene=Goat_gene-SLC13A5
1	37995016	38018983	-	ID=Cattle_rna-NM_001034234.2_R1	ref-gene=Cattle_gene-SLC13A2
1	37995016	38018983	-	ID=Cattle_rna-NM_001080288.2_R1	ref-gene=Cattle_gene-SLC13A3
1	38041806	38052478	+	ID=Cattle_rna-XM_024979881.2_R0	ref-gene=Cattle_gene-XAF1
1	38057934	38061246	+	ID=Goat_rna-XM_018064067.1_R0	ref-gene=Goat_gene-FBXO39
1	38068219	38069038	-	ID=Goat_rna-XM_018056602.1_R2	ref-gene=Goat_gene-POMP
1	38088277	38109044	+	ID=Goat_rna-XM_018064445.1_R0	ref-gene=Goat_gene-SMTNL2
1	38131031	38144346	+	ID=Goat_rna-XM_005693421.3_R0	ref-gene=Goat_gene-TEKT1
1	38156275	38158731	+	ID=Cattle_rna-NM_001105434.1_R0	ref-gene=Cattle_gene-GGT6
1	38160327	38176128	+	ID=Goat_rna-XM_018064442.1_R0	ref-gene=Goat_gene-MYBBP1A
1	38178748	38212238	-	ID=Goat_rna-XM_018064443.1_R0	ref-gene=Goat_gene-SPNS2
1	38221632	38262899	-	ID=Cattle_rna-XM_059878217.1_R0	ref-gene=Cattle_gene-SPNS2
1	38375383	38390155	+	ID=Cattle_rna-NM_001082458.1_R0	ref-gene=Cattle_gene-UBE2G1
1	38442390	38473019	+	ID=Cattle_rna-XM_024980715.2_R0	ref-gene=Cattle_gene-ANKFY1
1	38481516	38487140	-	ID=Cattle_rna-XM_002695757.7_R0	ref-gene=Cattle_gene-CYB5D2
1	38481516	38483526	-	ID=Cattle_rna-XM_005220262.5_R0	ref-gene=Cattle_gene-CYB5D2
1	38487712	38579197	+	ID=Goat_rna-XM_013972156.2_R0	ref-gene=Goat_gene-ZZEF1
1	38611146	38644306	+	ID=Goat_rna-XM_018064437.1_R0	ref-gene=Goat_gene-ATP2A3
1	38651676	38669461	+	ID=Goat_rna-XM_018064431.1_R0	ref-gene=Goat_gene-P2RX1
1	38651676	38670715	+	ID=Goat_rna-XM_005691420.3_R2	ref-gene=Goat_gene-P2RX4
1	38683030	38702376	+	ID=Goat_rna-XM_018064432.1_R0	ref-gene=Goat_gene-CAMKK1
1	38683030	38702522	+	ID=Goat_rna-XM_018061264.1_R1	ref-gene=Goat_gene-CAMKK2
1	38683030	38700214	+	ID=Goat_rna-XM_018061268.1_R1	ref-gene=Goat_gene-CAMKK2
1	38683030	38702522	+	ID=Goat_rna-XM_018061267.1_R1	ref-gene=Goat_gene-CAMKK2
1	38683030	38700214	+	ID=Goat_rna-XM_018061269.1_R1	ref-gene=Goat_gene-CAMKK2
1	38709705	38735414	+	ID=Goat_rna-XM_018064428.1_R0	ref-gene=Goat_gene-NCBP3
1	38755257	38805994	+	ID=Goat_rna-XM_013972206.2_R0	ref-gene=Goat_gene-ITGAE
1	38797297	38799639	-	ID=Goat_rna-XM_005694161.3_R0	ref-gene=Goat_gene-GSG2
1	38814291	38826234	+	ID=Cattle_rna-XM_005220260.4_R0	ref-gene=Cattle_gene-P2RX5
1	38814291	38826234	+	ID=Cattle_rna-NM_001304573.1_R0	ref-gene=Cattle_gene-P2RX5
1	38831929	38832261	-	ID=Cattle_rna-NM_001078035.2_R0	ref-gene=Cattle_gene-EMC6
1	38832874	38837140	+	ID=Cattle_rna-NM_001034474.1_R0	ref-gene=Cattle_gene-TAX1BP3
1	38832874	38837140	+	ID=Cattle_rna-XM_024980038.2_R0	ref-gene=Cattle_gene-TAX1BP3
1	38840117	38854173	-	ID=Goat_rna-XM_018064425.1_R0	ref-gene=Goat_gene-CTNS
1	38857558	38878574	+	ID=Goat_rna-XM_005693410.3_R0	ref-gene=Goat_gene-SHPK
1	38899421	38922292	+	ID=Goat_rna-XM_018064037.1_R0	ref-gene=Goat_gene-TRPV1
1	38931050	38957774	+	ID=Goat_rna-XM_018064422.1_R0	ref-gene=Goat_gene-TRPV3
1	38965790	38981632	-	ID=Cattle_rna-XM_005220208.4_R0	ref-gene=Cattle_gene-ASPA
1	38988976	39001907	+	ID=Goat_rna-XM_005693402.2_R0	ref-gene=Goat_gene-SPATA22
1	39009108	39010049	+	ID=Goat_rna-XM_005693406.2_R0	ref-gene=Goat_gene-LOC102185949
1	39026883	39027827	+	ID=Goat_rna-XM_005693401.2_R0	ref-gene=Goat_gene-LOC102184840
1	39034000	39034944	+	ID=Goat_rna-XM_005693401.2_R1	ref-gene=Goat_gene-LOC102184840
1	39040438	39041382	+	ID=Goat_rna-XM_018063995.1_R0	ref-gene=Goat_gene-LOC108638212
1	39050033	39050977	+	ID=Goat_rna-XM_018064056.1_R0	ref-gene=Goat_gene-LOC102191033
1	39058389	39059333	+	ID=Goat_rna-XM_005693395.2_R0	ref-gene=Goat_gene-LOC102182625
1	39070538	39071488	+	ID=Cattle_rna-NM_001389757.1_R0	ref-gene=Cattle_gene-OR1E1F
1	39075161	39076138	-	ID=Cattle_rna-XM_024980588.2_R0	ref-gene=Cattle_gene-OR1R1
1	39103177	39104124	-	ID=Goat_rna-XM_005693398.2_R0	ref-gene=Goat_gene-LOC102183723
1	39112058	39113005	-	ID=Goat_rna-XM_005693397.1_R0	ref-gene=Goat_gene-LOC102183450
1	39125495	39126442	+	ID=Cattle_rna-NM_001389815.1_R0	ref-gene=Cattle_gene-OR3A1D
1	39134010	39134957	+	ID=Goat_rna-XM_005693394.2_R0	ref-gene=Goat_gene-LOC102182341
1	39144117	39145064	+	ID=Goat_rna-XM_005693393.1_R0	ref-gene=Goat_gene-LOC102182064
1	39181656	39182609	-	ID=Goat_rna-XM_005701858.2_R0	ref-gene=Goat_gene-LOC102179759
1	39200205	39201134	+	ID=Goat_rna-XM_005693392.2_R0	ref-gene=Goat_gene-LOC102179591
1	39212114	39212950	+	ID=Goat_rna-XM_018063992.1_R2	ref-gene=Goat_gene-LOC108638210
1	39219036	39219974	+	ID=Goat_rna-XM_005693390.2_R0	ref-gene=Goat_gene-LOC102179041
1	39231601	39232656	+	ID=Goat_rna-XM_013971864.2_R0	ref-gene=Goat_gene-LOC102178764
1	39257338	39258273	+	ID=Goat_rna-XM_013971867.2_R0	ref-gene=Goat_gene-LOC102182725
1	39267605	39268597	+	ID=Cattle_rna-XM_002695719.6_R0	ref-gene=Cattle_gene-OR1D3B
1	39288893	39338524	-	ID=Cattle_rna-NM_001076888.1_R1	ref-gene=Cattle_gene-RAP1GAP
1	39502429	39531840	+	ID=Goat_rna-XM_018063991.1_R0	ref-gene=Goat_gene-LOC106503194
1	39544456	39564201	+	ID=Goat_rna-XM_018064415.1_R0	ref-gene=Goat_gene-CLUH
1	39544456	39564201	+	ID=Goat_rna-XM_018064416.1_R0	ref-gene=Goat_gene-CLUH
1	39574960	39590189	-	ID=Cattle_rna-NM_174663.2_R0	ref-gene=Cattle_gene-PAFAH1B1
1	39716151	39770348	+	ID=Goat_rna-XM_005693325.3_R0	ref-gene=Goat_gene-METTL16
1	39784673	39797803	+	ID=Cattle_rna-NM_001206899.2_R0	ref-gene=Cattle_gene-MNT
1	39808187	39843734	-	ID=Cattle_rna-XM_003587393.6_R0	ref-gene=Cattle_gene-SGSM2
1	39808187	39843734	-	ID=Cattle_rna-XM_003587394.6_R0	ref-gene=Cattle_gene-SGSM2
1	39845103	39853889	+	ID=Goat_rna-XM_005693322.3_R0	ref-gene=Goat_gene-TSR1
1	39846178	39853889	+	ID=Goat_rna-XM_005693323.3_R0	ref-gene=Goat_gene-TSR1
1	39854251	39858620	-	ID=Goat_rna-XM_013971875.2_R0	ref-gene=Goat_gene-SRR
1	39868760	39977032	+	ID=Goat_rna-XM_018064405.1_R0	ref-gene=Goat_gene-SMG6
1	39870997	39977032	+	ID=Goat_rna-XM_018064406.1_R0	ref-gene=Goat_gene-SMG6
1	40044925	40066188	+	ID=Cattle_rna-XM_024980134.2_R0	ref-gene=Cattle_gene-SMG6
1	40068744	40071280	-	ID=Cattle_rna-XM_024980703.2_R0	ref-gene=Cattle_gene-HIC1
1	40082041	40083217	-	ID=Goat_rna-XM_005693319.3_R0	ref-gene=Goat_gene-OVCA2
1	40083282	40091877	-	ID=Goat_rna-XM_018064404.1_R0	ref-gene=Goat_gene-DPH1
1	40283363	40290694	-	ID=Goat_rna-XM_005693317.3_R0	ref-gene=Goat_gene-SERPINF1
1	40303026	40308803	-	ID=Goat_rna-XM_005693314.3_R0	ref-gene=Goat_gene-SERPINF2
1	40303026	40308803	-	ID=Goat_rna-XM_005693315.3_R0	ref-gene=Goat_gene-SERPINF2
1	40311875	40322671	-	ID=Goat_rna-XM_018064399.1_R0	ref-gene=Goat_gene-WDR81
1	40334561	40336357	+	ID=Goat_rna-XM_018064398.1_R0	ref-gene=Goat_gene-TLCD2
1	40357549	40387873	+	ID=Cattle_rna-NM_001105638.1_R0	ref-gene=Cattle_gene-PRPF8
1	40388785	40391709	+	ID=Goat_rna-XM_018064396.1_R0	ref-gene=Goat_gene-RILP
1	40393717	40403353	+	ID=Goat_rna-XM_018064394.1_R0	ref-gene=Goat_gene-SCARF1
1	40411771	40448895	+	ID=Goat_rna-XM_018064392.1_R0	ref-gene=Goat_gene-SLC43A2
1	40411771	40448895	+	ID=Cattle_rna-NM_001206598.1_R1	ref-gene=Cattle_gene-SLC43A1
1	40480094	40485401	+	ID=Cattle_rna-XM_059876149.1_R1	ref-gene=Cattle_gene-PITPNB
1	40499171	40517022	+	ID=Goat_rna-XM_005693310.3_R0	ref-gene=Goat_gene-INPP5K
1	40520662	40543255	+	ID=Cattle_rna-NM_174396.3_R0	ref-gene=Cattle_gene-MYO1C
1	40527073	40543255	+	ID=Cattle_rna-XM_005220064.2_R0	ref-gene=Cattle_gene-MYO1C
1	40528484	40543255	+	ID=Cattle_rna-XM_005220065.4_R0	ref-gene=Cattle_gene-MYO1C
1	40547447	40548643	+	ID=Goat_rna-XM_005678237.3_R2	ref-gene=Goat_gene-RABGGTB
1	40554815	40572745	+	ID=Goat_rna-XM_018064383.1_R0	ref-gene=Goat_gene-CRK
1	40554815	40572745	+	ID=Cattle_rna-XM_024977877.2_R1	ref-gene=Cattle_gene-CRKL
1	40615989	40623703	+	ID=Cattle_rna-XM_005220066.4_R0	ref-gene=Cattle_gene-YWHAE
1	40615989	40623703	+	ID=Cattle_rna-NM_174491.3_R0	ref-gene=Cattle_gene-YWHAE
1	40616608	40623103	+	ID=Cattle_rna-NM_001075912.1_R7	ref-gene=Cattle_gene-SFN
1	40648729	40671629	-	ID=Goat_rna-XM_018064376.1_R0	ref-gene=Goat_gene-DOC2B
1	40648729	40671629	-	ID=Goat_rna-XM_018039948.1_R1	ref-gene=Goat_gene-DOC2A
1	40648729	40671629	-	ID=Goat_rna-XM_018043529.1_R1	ref-gene=Goat_gene-LOC102184601
1	40779639	40790677	-	ID=Cattle_rna-NM_001035494.1_R0	ref-gene=Cattle_gene-RPH3AL
1	40855748	40858824	+	ID=Goat_rna-XM_013971865.2_R0	ref-gene=Goat_gene-C19H17orf97
1	40872943	40878207	-	ID=Goat_rna-XM_018064375.1_R0	ref-gene=Goat_gene-RFLNB
1	40895846	41020191	-	ID=Cattle_rna-NM_001193168.1_R0	ref-gene=Cattle_gene-VPS53
1	41038078	41045474	+	ID=Goat_rna-XM_018064372.1_R0	ref-gene=Goat_gene-FAM57A
1	41038078	41044252	+	ID=Cattle_rna-XM_024979861.2_R0	ref-gene=Cattle_gene-TLCD3A
1	41047999	41051145	-	ID=Cattle_rna-XM_059878309.1_R0	ref-gene=Cattle_gene-GEMIN4
1	41055640	41055903	+	ID=Cattle_rna-NM_178322.3_R0	ref-gene=Cattle_gene-DBIL5
1	41079722	41084588	+	ID=Goat_rna-XM_005693302.3_R0	ref-gene=Goat_gene-MRM3
1	41269688	41274996	+	ID=Cattle_rna-NM_001034498.1_R0	ref-gene=Cattle_gene-TIMM22
1	41279930	41361913	-	ID=Cattle_rna-XM_005220105.5_R0	ref-gene=Cattle_gene-ABR
1	41279930	41353347	-	ID=Cattle_rna-XM_005220106.4_R0	ref-gene=Cattle_gene-ABR
1	41279930	41300032	-	ID=Cattle_rna-XM_005220107.5_R0	ref-gene=Cattle_gene-ABR
1	41444690	41464531	-	ID=Cattle_rna-XM_005220104.5_R2	ref-gene=Cattle_gene-ABR
1	41508005	41508682	+	ID=Goat_rna-XM_013971859.2_R0	ref-gene=Goat_gene-BHLHA9
1	41516111	41526670	+	ID=Goat_rna-XM_005693295.3_R0	ref-gene=Goat_gene-TUSC5
1	41555746	41588880	-	ID=Cattle_rna-NM_001038525.1_R0	ref-gene=Cattle_gene-GOSR1
1	41557353	41588880	-	ID=Cattle_rna-XM_024979923.2_R0	ref-gene=Cattle_gene-GOSR1
1	41560990	41564001	+	ID=Goat_rna-NM_001285573.1_R2	ref-gene=Goat_gene-LOC100861210
1	41599872	41671369	-	ID=Goat_rna-XM_013971902.2_R0	ref-gene=Goat_gene-CPD
1	41658901	41660058	-	ID=Goat_rna-XM_018044514.1_R1	ref-gene=Goat_gene-LOC108634548
1	41719294	41732452	+	ID=Goat_rna-XM_005693291.3_R0	ref-gene=Goat_gene-TMIGD1
1	41759379	41799194	+	ID=Cattle_rna-NM_001303621.1_R0	ref-gene=Cattle_gene-BLMH
1	41822932	41839842	+	ID=Goat_rna-XM_018064359.1_R0	ref-gene=Goat_gene-SLC6A4
1	41822932	41839842	+	ID=Goat_rna-XM_005691988.3_R2	ref-gene=Goat_gene-SLC6A2
1	41822932	41839374	+	ID=Goat_rna-XM_018038436.1_R7	ref-gene=Goat_gene-SLC6A11
1	41851989	41857923	-	ID=Goat_rna-XM_005693287.3_R0	ref-gene=Goat_gene-NSRP1
1	41887190	41887951	-	ID=Goat_rna-XM_018040522.1_R1	ref-gene=Goat_gene-LOC102177858
1	41887190	41887951	-	ID=Cattle_rna-NM_001015666.1_R1	ref-gene=Cattle_gene-C3H1orf43
1	41904104	42002345	-	ID=Goat_rna-XM_018063990.1_R0	ref-gene=Goat_gene-EFCAB5
1	42196121	42255741	+	ID=Goat_rna-XM_018064356.1_R0	ref-gene=Goat_gene-SSH2
1	42266026	42271778	+	ID=Goat_rna-XM_018064353.1_R0	ref-gene=Goat_gene-CORO6
1	42266026	42271778	+	ID=Cattle_rna-XM_010815842.4_R0	ref-gene=Cattle_gene-CORO6
1	42266026	42271778	+	ID=Goat_rna-XM_018064355.1_R0	ref-gene=Goat_gene-CORO6
1	42266026	42271778	+	ID=Cattle_rna-XM_024997924.2_R3	ref-gene=Cattle_gene-CORO2B
1	42273924	42289720	-	ID=Cattle_rna-NM_001206247.3_R0	ref-gene=Cattle_gene-ANKRD13B
1	42273924	42289720	-	ID=Goat_rna-XM_018042875.1_R1	ref-gene=Goat_gene-ANKRD13D
1	42273924	42289720	-	ID=Cattle_rna-NM_001205709.2_R2	ref-gene=Cattle_gene-ANKRD13A
1	42294141	42308112	+	ID=Goat_rna-XM_018064346.1_R0	ref-gene=Goat_gene-GIT1
1	42294141	42308112	+	ID=Goat_rna-XM_018064347.1_R0	ref-gene=Goat_gene-GIT1
1	42309931	42313859	-	ID=Cattle_rna-NM_001205759.1_R0	ref-gene=Cattle_gene-TP53I13
1	42315920	42319700	+	ID=Cattle_rna-NM_001206398.1_R0	ref-gene=Cattle_gene-ABHD15
1	42335071	42387808	-	ID=Goat_rna-XM_018064345.1_R0	ref-gene=Goat_gene-TAOK1
1	42347495	42387808	-	ID=Cattle_rna-XM_024984988.2_R1	ref-gene=Cattle_gene-TAOK2
1	42508617	42527792	+	ID=Goat_rna-XM_005693278.3_R0	ref-gene=Goat_gene-NUFIP2
1	42536949	42541001	-	ID=Cattle_rna-NM_174524.2_R1	ref-gene=Cattle_gene-CRYBA2
1	42636104	42687264	+	ID=Cattle_rna-XM_059878441.1_R0	ref-gene=Cattle_gene-MYO18A
1	42709085	42721319	-	ID=Goat_rna-XM_005693276.3_R0	ref-gene=Goat_gene-PIPOX
1	42779942	42805657	+	ID=Goat_rna-XM_018064332.1_R0	ref-gene=Goat_gene-SEZ6
1	42779942	42805670	+	ID=Goat_rna-XM_018064333.1_R0	ref-gene=Goat_gene-SEZ6
1	42810465	42847425	+	ID=Goat_rna-XM_018064328.1_R0	ref-gene=Goat_gene-PHF12
1	42851162	42855966	+	ID=Goat_rna-XM_018064327.1_R0	ref-gene=Goat_gene-DHRS13
1	42856905	42872129	+	ID=Cattle_rna-XM_024980427.2_R0	ref-gene=Cattle_gene-FLOT2
1	42856905	42872129	+	ID=Cattle_rna-NM_001035466.2_R0	ref-gene=Cattle_gene-FLOT2
1	42868235	42872129	+	ID=Cattle_rna-XM_059878241.1_R0	ref-gene=Cattle_gene-FLOT2
1	42869298	42872129	+	ID=Cattle_rna-XM_024980431.2_R0	ref-gene=Cattle_gene-FLOT2
1	42887411	42891131	-	ID=Goat_rna-XM_005693271.2_R0	ref-gene=Goat_gene-ERAL1
1	42942466	42951218	+	ID=Cattle_rna-XM_003587387.6_R0	ref-gene=Cattle_gene-FAM222B
1	42956568	42962025	-	ID=Cattle_rna-NM_001101280.1_R0	ref-gene=Cattle_gene-TRAF4
1	42963602	42971334	-	ID=Goat_rna-XM_018064318.1_R0	ref-gene=Goat_gene-NEK8
1	42973740	42975247	+	ID=Cattle_rna-NM_001105042.1_R0	ref-gene=Cattle_gene-TLCD1
1	42975871	42978636	-	ID=Goat_rna-XM_005693265.3_R0	ref-gene=Goat_gene-RPL23A
1	42981167	42984007	+	ID=Goat_rna-XM_018064314.1_R0	ref-gene=Goat_gene-RAB34
1	42986474	42993393	+	ID=Cattle_rna-NM_001166568.1_R0	ref-gene=Cattle_gene-PROCA1
1	42995366	43019400	-	ID=Cattle_rna-NM_001193126.1_R0	ref-gene=Cattle_gene-SUPT6H
1	43027800	43034951	+	ID=Cattle_rna-NM_001034321.1_R0	ref-gene=Cattle_gene-SDF2
1	43038536	43066293	+	ID=Goat_rna-XM_018064310.1_R0	ref-gene=Goat_gene-KIAA0100
1	43067346	43071485	+	ID=Cattle_rna-XM_002695747.7_R0	ref-gene=Cattle_gene-RSKR
1	43074486	43093300	+	ID=Goat_rna-XM_005693257.3_R0	ref-gene=Goat_gene-SPAG5
1	43095216	43097223	+	ID=Goat_rna-XM_018064308.1_R0	ref-gene=Goat_gene-ALDOC
1	43099896	43110858	+	ID=Goat_rna-XM_018064306.1_R0	ref-gene=Goat_gene-PIGS
1	43112755	43117767	+	ID=Cattle_rna-NM_001034645.2_R0	ref-gene=Cattle_gene-UNC119
1	43116127	43117767	+	ID=Cattle_rna-NM_001206287.1_R1	ref-gene=Cattle_gene-UNC119B
1	43124249	43137596	-	ID=Goat_rna-XM_018064299.1_R0	ref-gene=Goat_gene-FOXN1
1	43124249	43137596	-	ID=Goat_rna-XM_018064305.1_R0	ref-gene=Goat_gene-FOXN1
1	43160938	43183959	-	ID=Cattle_rna-XM_005220199.5_R1	ref-gene=Cattle_gene-SLC13A5
1	43160938	43183959	-	ID=Cattle_rna-NM_001080288.2_R2	ref-gene=Cattle_gene-SLC13A3
1	43237033	43243063	+	ID=Goat_rna-XM_018064295.1_R0	ref-gene=Goat_gene-SLC46A1
1	43247397	43269475	-	ID=Goat_rna-XM_018064294.1_R0	ref-gene=Goat_gene-SARM1
1	43272338	43275088	+	ID=Goat_rna-XM_005693252.3_R0	ref-gene=Goat_gene-VTN
1	43276627	43277455	+	ID=Goat_rna-XM_018064065.1_R0	ref-gene=Goat_gene-SEBOX
1	43281449	43285958	+	ID=Cattle_rna-XM_059888422.1_R7	ref-gene=Cattle_gene-LYRM7
1	43286569	43290451	-	ID=Goat_rna-XM_005693251.3_R0	ref-gene=Goat_gene-TMEM199
1	43286646	43290451	-	ID=Goat_rna-XM_013971951.2_R0	ref-gene=Goat_gene-TMEM199
1	43290652	43298157	+	ID=Cattle_rna-NM_001098103.1_R0	ref-gene=Cattle_gene-POLDIP2
1	43301908	43306265	-	ID=Goat_rna-XM_018064293.1_R0	ref-gene=Goat_gene-TNFAIP1
1	43301908	43306464	-	ID=Cattle_rna-XM_005217909.4_R1	ref-gene=Cattle_gene-KCTD10
1	43313344	43316493	+	ID=Cattle_rna-NM_001013603.1_R0	ref-gene=Cattle_gene-IFT20
1	43313575	43316493	+	ID=Goat_rna-XM_005693249.3_R0	ref-gene=Goat_gene-IFT20
1	43318007	43324628	-	ID=Cattle_rna-NM_001034403.1_R0	ref-gene=Cattle_gene-TMEM97
1	43352663	43412917	-	ID=Cattle_rna-NM_001193253.1_R0	ref-gene=Cattle_gene-NLK
1	43470599	43477004	-	ID=Cattle_rna-NM_001193253.1_R1	ref-gene=Cattle_gene-NLK
1	43539725	43541120	-	ID=Goat_rna-XM_018039835.1_R9	ref-gene=Goat_gene-LOC102183122
1	43639175	43641728	+	ID=Cattle_rna-NM_001195029.1_R0	ref-gene=Cattle_gene-LYRM9
1	43705587	43746538	+	ID=Cattle_rna-NM_001076799.1_R0	ref-gene=Cattle_gene-NOS2
1	43714974	43747474	+	ID=Cattle_rna-XM_059876394.1_R2	ref-gene=Cattle_gene-NOS1
1	43748924	43767668	-	ID=Goat_rna-XM_005693242.2_R0	ref-gene=Goat_gene-LOC102184087
1	43748924	43767668	-	ID=Goat_rna-XM_005693243.2_R0	ref-gene=Goat_gene-LOC102184087
1	43777692	43782971	-	ID=Goat_rna-XM_018064280.1_R2	ref-gene=Goat_gene-LOC102187672
1	43794218	43809210	-	ID=Goat_rna-XM_018064284.1_R2	ref-gene=Goat_gene-LOC106503912
1	43847001	43853317	-	ID=Goat_rna-XM_018064284.1_R0	ref-gene=Goat_gene-LOC106503912
1	43881727	43919324	-	ID=Cattle_rna-NM_001206862.1_R0	ref-gene=Cattle_gene-KSR2
1	44123289	44131749	-	ID=Cattle_rna-XM_024977120.2_R1	ref-gene=Cattle_gene-WSB2
1	44298332	44494288	+	ID=Cattle_rna-NM_001122728.2_R0	ref-gene=Cattle_gene-NF1
1	44407063	44407779	-	ID=Goat_rna-XM_018064272.1_R0	ref-gene=Goat_gene-LOC108638255
1	44422906	44424486	-	ID=Cattle_rna-NM_001077524.2_R0	ref-gene=Cattle_gene-OMG
1	44434166	44435533	-	ID=Goat_rna-XM_005693236.3_R0	ref-gene=Goat_gene-EVI2B
1	44446618	44447316	-	ID=Goat_rna-XM_005693237.3_R0	ref-gene=Goat_gene-EVI2A
1	44600666	44611223	+	ID=Goat_rna-XM_018040632.1_R1	ref-gene=Goat_gene-RAB11FIP3
1	44637935	44638520	+	ID=Goat_rna-XM_018064265.1_R0	ref-gene=Goat_gene-LOC108638254
1	44854651	44858877	-	ID=Cattle_rna-NM_001098894.2_R0	ref-gene=Cattle_gene-COPRS
1	44866908	44893417	-	ID=Goat_rna-XM_005693233.3_R0	ref-gene=Goat_gene-UTP6
1	44917942	44955011	+	ID=Goat_rna-XM_005693232.3_R0	ref-gene=Goat_gene-SUZ12
1	44917942	44955011	+	ID=Goat_rna-XM_013971910.2_R0	ref-gene=Goat_gene-SUZ12
1	44965294	45005460	-	ID=Goat_rna-XM_018064263.1_R0	ref-gene=Goat_gene-CRLF3
1	44997507	44998845	+	ID=Cattle_rna-NM_001076998.2_R2	ref-gene=Cattle_gene-RPL13A
1	45016679	45051582	+	ID=Goat_rna-XM_013971957.2_R0	ref-gene=Goat_gene-ATAD5
1	45016679	45051582	+	ID=Goat_rna-XM_018064262.1_R0	ref-gene=Goat_gene-ATAD5
1	45054675	45059094	-	ID=Cattle_rna-NM_001168010.2_R0	ref-gene=Cattle_gene-TEFM
1	45071507	45098907	+	ID=Cattle_rna-NM_001354175.1_R0	ref-gene=Cattle_gene-ADAP2
1	45110288	45122851	+	ID=Goat_rna-XM_018064256.1_R0	ref-gene=Goat_gene-RNF135
1	45110288	45122851	+	ID=Goat_rna-XM_018064257.1_R0	ref-gene=Goat_gene-RNF135
1	45159752	45160093	-	ID=Cattle_rna-NM_175829.2_R1	ref-gene=Cattle_gene-NDUFA5
1	45233512	45284776	+	ID=Goat_rna-XM_018064245.1_R0	ref-gene=Goat_gene-RHBDL3
1	45253042	45284776	+	ID=Cattle_rna-XM_024985394.2_R1	ref-gene=Cattle_gene-RHBDL1
1	45292945	45303450	-	ID=Goat_rna-XM_005693228.3_R0	ref-gene=Goat_gene-C19H17orf75
1	45306713	45320421	+	ID=Goat_rna-XM_005693222.3_R0	ref-gene=Goat_gene-ZNF207
1	45306713	45320421	+	ID=Goat_rna-XM_005693223.3_R0	ref-gene=Goat_gene-ZNF207
1	45306713	45320421	+	ID=Goat_rna-XM_005693224.3_R0	ref-gene=Goat_gene-ZNF207
1	45306713	45320421	+	ID=Goat_rna-XM_005693225.3_R0	ref-gene=Goat_gene-ZNF207
1	45306713	45320421	+	ID=Goat_rna-XM_005693226.3_R0	ref-gene=Goat_gene-ZNF207
1	45306713	45320421	+	ID=Goat_rna-XM_005693227.3_R0	ref-gene=Goat_gene-ZNF207
1	45306713	45320421	+	ID=Goat_rna-XM_013971905.2_R0	ref-gene=Goat_gene-ZNF207
1	45372530	45400952	+	ID=Cattle_rna-NM_001046148.1_R0	ref-gene=Cattle_gene-PSMD11
1	45407158	45408081	+	ID=Cattle_rna-NM_174512.3_R0	ref-gene=Cattle_gene-CDK5R1
1	45555428	45668401	-	ID=Cattle_rna-XM_024991118.2_R1	ref-gene=Cattle_gene-MYO1G
1	45780478	45784475	+	ID=Cattle_rna-XM_059878429.1_R0	ref-gene=Cattle_gene-LOC132343020
1	45798272	45807696	+	ID=Cattle_rna-NM_001046146.1_R0	ref-gene=Cattle_gene-TMEM98
1	45856974	45861053	+	ID=Cattle_rna-NM_001105007.1_R0	ref-gene=Cattle_gene-SPACA3
1	45872365	45889736	-	ID=Cattle_rna-NM_001076484.1_R2	ref-gene=Cattle_gene-ASIC2
1	46157828	46164953	-	ID=Cattle_rna-XM_024980482.2_R2	ref-gene=Cattle_gene-ASIC2
1	47090182	47099753	-	ID=Cattle_rna-NM_001076484.1_R3	ref-gene=Cattle_gene-ASIC2
1	47205210	47206603	+	ID=Goat_rna-XM_005693218.3_R0	ref-gene=Goat_gene-LOC102175889
1	47236939	47238832	+	ID=Goat_rna-XM_005693216.3_R0	ref-gene=Goat_gene-LOC102175436
1	47247278	47248371	+	ID=Cattle_rna-NM_001305454.1_R9	ref-gene=Cattle_gene-RUM1
1	47265815	47266867	+	ID=Goat_rna-XM_018045972.1_R3	ref-gene=Goat_gene-LOC102176008
1	47265142	47266867	+	ID=Cattle_rna-NM_001099215.2_R3	ref-gene=Cattle_gene-NAP1L1
1	47294110	47295654	-	ID=Cattle_rna-XM_059884631.1_R2	ref-gene=Cattle_gene-OR13P13
1	47305605	47307112	+	ID=Goat_rna-XM_005693214.3_R0	ref-gene=Goat_gene-LOC102174969
1	47305605	47307112	+	ID=Cattle_rna-NM_205773.2_R1	ref-gene=Cattle_gene-CCL11
1	47329306	47332068	-	ID=Goat_rna-XM_005693213.3_R0	ref-gene=Goat_gene-CCL1
1	47634272	47647997	+	ID=Cattle_rna-XM_024980650.2_R0	ref-gene=Cattle_gene-TMEM132E
1	47966633	48002165	-	ID=Cattle_rna-NM_001034642.2_R0	ref-gene=Cattle_gene-CCT6B
1	48002358	48003479	+	ID=Goat_rna-XM_005693209.3_R0	ref-gene=Goat_gene-ZNF830
1	48026088	48044261	+	ID=Goat_rna-XM_018064230.1_R0	ref-gene=Goat_gene-LIG3
1	48049352	48066358	-	ID=Goat_rna-XM_018064231.1_R0	ref-gene=Goat_gene-RFFL
1	48049352	48066358	-	ID=Goat_rna-XM_018064233.1_R0	ref-gene=Goat_gene-RFFL
1	48132100	48145941	-	ID=Goat_rna-XM_018064226.1_R0	ref-gene=Goat_gene-RAD51D
1	48147681	48159282	+	ID=Goat_rna-XM_005693207.2_R0	ref-gene=Goat_gene-FNDC8
1	48161479	48169998	-	ID=Cattle_rna-NM_001014887.1_R0	ref-gene=Cattle_gene-NLE1
1	48177739	48210700	+	ID=Goat_rna-XM_005693206.3_R0	ref-gene=Goat_gene-UNC45B
1	48176871	48210700	+	ID=Cattle_rna-NM_001099072.2_R1	ref-gene=Cattle_gene-UNC45A
1	48253598	48260198	-	ID=Goat_rna-XM_018063987.1_R0	ref-gene=Goat_gene-SLFN12
1	48303425	48315517	-	ID=Cattle_rna-XM_002695653.6_R0	ref-gene=Cattle_gene-SLFN11
1	48343129	48348196	-	ID=Cattle_rna-XM_059878424.1_R1	ref-gene=Cattle_gene-SLFN12
1	48362065	48364466	-	ID=Goat_rna-XM_005693204.3_R0	ref-gene=Goat_gene-PEX12
1	48491398	48497525	+	ID=Cattle_rna-NM_001192556.2_R0	ref-gene=Cattle_gene-RASL10B
1	48500820	48507878	-	ID=Goat_rna-XM_018064043.1_R0	ref-gene=Goat_gene-GAS2L2
1	48516619	48540166	-	ID=Goat_rna-XM_018064218.1_R0	ref-gene=Goat_gene-MMP28
1	48595671	48612850	-	ID=Goat_rna-XM_005693331.2_R0	ref-gene=Goat_gene-HEATR9
1	48619364	48625656	-	ID=Goat_rna-XM_005693201.3_R0	ref-gene=Goat_gene-CCL5
1	48661638	48665464	-	ID=Goat_rna-XM_005701404.3_R0	ref-gene=Goat_gene-CCL16
1	48670522	48672575	-	ID=Cattle_rna-NM_174511.2_R6	ref-gene=Cattle_gene-CCL3
1	48685581	48689405	-	ID=Cattle_rna-NM_001244199.1_R0	ref-gene=Cattle_gene-LOC508666
1	48701559	48705388	-	ID=Cattle_rna-NM_001244199.1_R1	ref-gene=Cattle_gene-LOC508666
1	48723107	48728360	-	ID=Goat_rna-XM_005701408.3_R0	ref-gene=Goat_gene-LOC102170772
1	48747574	48748970	-	ID=Cattle_rna-XM_002695646.6_R0	ref-gene=Cattle_gene-LOC100297044
1	48747574	48748970	-	ID=Cattle_rna-XM_002695625.6_R4	ref-gene=Cattle_gene-LOC616364
1	48761295	48762441	+	ID=Goat_rna-XM_018064216.1_R0	ref-gene=Goat_gene-LOC108638246
1	48769629	48770273	+	ID=Cattle_rna-XM_024975576.2_R1	ref-gene=Cattle_gene-LOC616190
1	48788814	48790229	-	ID=Cattle_rna-NM_174511.2_R0	ref-gene=Cattle_gene-CCL3
1	48805727	48806901	+	ID=Goat_rna-XM_005693171.3_R0	ref-gene=Goat_gene-LOC102180880
1	48820427	48822080	+	ID=Cattle_rna-XM_003587381.6_R0	ref-gene=Cattle_gene-LOC100847724
1	48836511	48838213	+	ID=Cattle_rna-XM_024980636.2_R0	ref-gene=Cattle_gene-LOC100296618
1	48857110	48858807	-	ID=Cattle_rna-XM_024980636.2_R1	ref-gene=Cattle_gene-LOC100296618
1	48876342	48878856	+	ID=Goat_rna-XM_005693167.3_R0	ref-gene=Goat_gene-LOC102179878
1	48887509	48888737	-	ID=Goat_rna-XM_018064216.1_R1	ref-gene=Goat_gene-LOC108638246
1	48907464	48911821	+	ID=Goat_rna-XM_005701408.3_R1	ref-gene=Goat_gene-LOC102170772
1	48917187	48926237	-	ID=Goat_rna-XM_018064214.1_R0	ref-gene=Goat_gene-LOC102179590
1	48935916	48973916	+	ID=Cattle_rna-XM_010815784.4_R0	ref-gene=Cattle_gene-LOC515676
1	49001736	49035283	+	ID=Goat_rna-XM_005693164.3_R0	ref-gene=Goat_gene-HEATR6
1	49133402	49187451	+	ID=Goat_rna-XM_018064202.1_R0	ref-gene=Goat_gene-HNF1B
1	49133402	49187451	+	ID=Goat_rna-XM_018064199.1_R0	ref-gene=Goat_gene-HNF1B
1	49133402	49187451	+	ID=Goat_rna-XM_018064200.1_R0	ref-gene=Goat_gene-HNF1B
1	49133402	49187451	+	ID=Goat_rna-XM_018064201.1_R0	ref-gene=Goat_gene-HNF1B
1	49244103	49265769	+	ID=Goat_rna-XM_005693163.3_R0	ref-gene=Goat_gene-DDX52
1	49270951	49357934	+	ID=Goat_rna-XM_018064185.1_R0	ref-gene=Goat_gene-SYNRG
1	49270951	49357934	+	ID=Goat_rna-XM_018064191.1_R0	ref-gene=Goat_gene-SYNRG
1	49270951	49357934	+	ID=Goat_rna-XM_018064190.1_R0	ref-gene=Goat_gene-SYNRG
1	49270951	49357934	+	ID=Goat_rna-XM_018064193.1_R0	ref-gene=Goat_gene-SYNRG
1	49270951	49357934	+	ID=Goat_rna-XM_018064196.1_R0	ref-gene=Goat_gene-SYNRG
1	49362561	49363157	-	ID=Goat_rna-XM_005693160.3_R0	ref-gene=Goat_gene-DUSP14
1	49467957	49480092	-	ID=Cattle_rna-XM_010815778.4_R0	ref-gene=Cattle_gene-C19H17orf78
1	49517318	49731529	+	ID=Goat_rna-XM_018064169.1_R0	ref-gene=Goat_gene-ACACA
1	49517318	49731529	+	ID=Goat_rna-XM_018064171.1_R0	ref-gene=Goat_gene-ACACA
1	49776034	49857785	-	ID=Goat_rna-XM_018064167.1_R0	ref-gene=Goat_gene-AATF
1	49863615	49868522	-	ID=Cattle_rna-NM_001105447.1_R0	ref-gene=Cattle_gene-LHX1
1	50217825	50224992	-	ID=Goat_rna-XM_013971843.2_R0	ref-gene=Goat_gene-MRM1
1	50226481	50234132	-	ID=Goat_rna-XM_018064164.1_R0	ref-gene=Goat_gene-DHRS11
1	50236706	50266193	-	ID=Goat_rna-XM_018064157.1_R0	ref-gene=Goat_gene-GGNBP2
1	50236706	50266193	-	ID=Goat_rna-XM_018064159.1_R0	ref-gene=Goat_gene-GGNBP2
1	50236706	50266193	-	ID=Goat_rna-XM_018064160.1_R0	ref-gene=Goat_gene-GGNBP2
1	50236706	50266193	-	ID=Goat_rna-XM_018064161.1_R0	ref-gene=Goat_gene-GGNBP2
1	50236706	50266193	-	ID=Goat_rna-XM_018064163.1_R0	ref-gene=Goat_gene-GGNBP2
1	50272218	50273729	-	ID=Goat_rna-XM_005693153.3_R0	ref-gene=Goat_gene-PIGW
1	50283096	50309178	+	ID=Goat_rna-XM_018064153.1_R0	ref-gene=Goat_gene-MYO19
1	50309982	50319260	-	ID=Cattle_rna-XM_010815748.4_R0	ref-gene=Cattle_gene-ZNHIT3
1	50317172	50317648	-	ID=Cattle_rna-NM_001024568.2_R2	ref-gene=Cattle_gene-RPS11
1	50351898	50359494	+	ID=Cattle_rna-NM_173897.1_R0	ref-gene=Cattle_gene-CA4
1	50355712	50359494	+	ID=Cattle_rna-XM_005219973.3_R0	ref-gene=Cattle_gene-CA4
1	50627075	50638001	+	ID=Goat_rna-XM_018064063.1_R0	ref-gene=Goat_gene-C19H17orf64
1	50654266	50709349	-	ID=Cattle_rna-XM_002695642.7_R0	ref-gene=Cattle_gene-APPBP2
1	50744424	50746308	+	ID=Cattle_rna-NM_001037452.1_R1	ref-gene=Cattle_gene-FCF1
1	50765995	50766572	+	ID=Goat_rna-XM_018051260.1_R8	ref-gene=Goat_gene-PRDX2
1	50796061	50855761	+	ID=Goat_rna-XM_018064148.1_R0	ref-gene=Goat_gene-PPM1D
1	51003732	51055466	+	ID=Cattle_rna-XM_024980624.2_R1	ref-gene=Cattle_gene-BCAS3
1	51452224	51453342	-	ID=Cattle_rna-XM_059878415.1_R0	ref-gene=Cattle_gene-LOC132343005
1	51470552	51478745	+	ID=Cattle_rna-NM_001191443.1_R0	ref-gene=Cattle_gene-TBX2
1	51470552	51478745	+	ID=Goat_rna-XM_018061190.1_R1	ref-gene=Goat_gene-TBX3
1	51528767	51554635	+	ID=Cattle_rna-NM_001192193.1_R0	ref-gene=Cattle_gene-TBX4
1	51528400	51554528	+	ID=Cattle_rna-NM_001192749.1_R1	ref-gene=Cattle_gene-TBX5
1	51657878	51658234	-	ID=Cattle_rna-XM_005215581.5_R1	ref-gene=Cattle_gene-ENY2
1	51759063	51944057	-	ID=Goat_rna-XM_013971848.2_R0	ref-gene=Goat_gene-BRIP1
1	51879777	51880496	+	ID=Cattle_rna-NM_001025342.2_R5	ref-gene=Cattle_gene-RPS13
1	51942953	51943027	+	ID=Cattle_rna-XM_010809533.2_R8	ref-gene=Cattle_gene-LOC101902937
1	51950143	52002783	-	ID=Goat_rna-XM_005693136.3_R0	ref-gene=Goat_gene-INTS2
1	51950143	52001385	-	ID=Goat_rna-XM_005693137.3_R0	ref-gene=Goat_gene-INTS2
1	52026777	52122900	-	ID=Goat_rna-XM_018064145.1_R0	ref-gene=Goat_gene-MED13
1	52289500	52298158	+	ID=Goat_rna-XM_005693135.2_R0	ref-gene=Goat_gene-RNFT1
1	52304301	52333828	-	ID=Goat_rna-XM_018042912.1_R1	ref-gene=Goat_gene-RPS6KB2
1	52342581	52363642	+	ID=Goat_rna-XM_013971838.2_R0	ref-gene=Goat_gene-TUBD1
1	52440577	52491529	-	ID=Goat_rna-XM_018064144.1_R0	ref-gene=Goat_gene-VMP1
1	52519637	52520176	+	ID=Cattle_rna-NM_001034519.1_R0	ref-gene=Cattle_gene-PTRH2
1	52559388	52559825	+	ID=Cattle_rna-XM_010803566.4_R0	ref-gene=Cattle_gene-LOC101906178
1	52606555	52650287	-	ID=Cattle_rna-NM_001076897.2_R0	ref-gene=Cattle_gene-DHX40
1	52606555	52650287	-	ID=Cattle_rna-XM_005219904.4_R0	ref-gene=Cattle_gene-DHX40
1	52861691	52865804	-	ID=Goat_rna-XM_018064134.1_R4	ref-gene=Goat_gene-YPEL2
1	52878939	52889161	-	ID=Cattle_rna-XM_059878250.1_R0	ref-gene=Cattle_gene-YPEL2
1	52957471	53006875	-	ID=Cattle_rna-XM_024980439.2_R0	ref-gene=Cattle_gene-GDPD1
1	53025307	53030060	-	ID=Cattle_rna-XM_005219895.5_R0	ref-gene=Cattle_gene-SMG8
1	53041165	53056326	-	ID=Goat_rna-XM_005693110.2_R0	ref-gene=Goat_gene-PRR11
1	53097768	53098914	+	ID=Goat_rna-XM_018064133.1_R1	ref-gene=Goat_gene-SKA2
1	53179224	53204045	+	ID=Cattle_rna-XM_059889319.1_R0	ref-gene=Cattle_gene-LOC511409
1	53254338	53275324	-	ID=Goat_rna-XM_018064131.1_R0	ref-gene=Goat_gene-PPM1E
1	53528238	53554635	-	ID=Cattle_rna-XM_059878394.1_R0	ref-gene=Cattle_gene-RAD51C
1	53589989	53590410	-	ID=Cattle_rna-NM_001015583.1_R1	ref-gene=Cattle_gene-DDA1
1	53638095	53704024	+	ID=Cattle_rna-XM_024980173.2_R0	ref-gene=Cattle_gene-TEX14
1	53719116	53729393	+	ID=Goat_rna-XM_013971785.1_R0	ref-gene=Goat_gene-C19H17orf47
1	53733515	53742075	+	ID=Cattle_rna-XM_005219911.5_R0	ref-gene=Cattle_gene-SEPTIN4
1	53734723	53742075	+	ID=Cattle_rna-XM_010815710.4_R0	ref-gene=Cattle_gene-SEPTIN4
1	53734723	53742075	+	ID=Cattle_rna-XM_005219913.5_R0	ref-gene=Cattle_gene-SEPTIN4
1	53733515	53742075	+	ID=Cattle_rna-NM_001034651.2_R0	ref-gene=Cattle_gene-SEPTIN4
1	53735998	53742075	+	ID=Cattle_rna-XM_005219914.5_R0	ref-gene=Cattle_gene-SEPTIN4
1	53736405	53742075	+	ID=Cattle_rna-XM_005219915.5_R0	ref-gene=Cattle_gene-SEPTIN4
1	53747308	53765897	+	ID=Goat_rna-XM_018064120.1_R0	ref-gene=Goat_gene-MTMR4
1	53748736	53765897	+	ID=Goat_rna-XM_018064121.1_R0	ref-gene=Goat_gene-MTMR4
1	53748736	53765897	+	ID=Goat_rna-XM_018060999.1_R1	ref-gene=Goat_gene-MTMR3
1	53748736	53763931	+	ID=Goat_rna-XM_018061000.1_R1	ref-gene=Goat_gene-MTMR3
1	53768943	53790720	+	ID=Cattle_rna-XM_003587377.5_R0	ref-gene=Cattle_gene-HSF5
1	53875643	53890281	+	ID=Goat_rna-XM_018064118.1_R0	ref-gene=Goat_gene-RNF43
1	53894856	53900880	+	ID=Cattle_rna-NM_001034792.2_R0	ref-gene=Cattle_gene-SUPT4H1
1	53914892	53915287	+	ID=Goat_rna-XM_018064039.1_R0	ref-gene=Goat_gene-LOC108638221
1	53918481	53943121	+	ID=Cattle_rna-XM_059878386.1_R0	ref-gene=Cattle_gene-TSPOAP1
1	53957493	53967442	+	ID=Goat_rna-NM_001314186.1_R0	ref-gene=Goat_gene-MPO
1	53970080	53995411	-	ID=Goat_rna-NM_001285617.1_R0	ref-gene=Goat_gene-LPO
1	54047491	54058848	+	ID=Goat_rna-XM_005693100.2_R0	ref-gene=Goat_gene-MKS1
1	54081769	54082641	+	ID=Cattle_rna-XM_059890791.1_R9	ref-gene=Cattle_gene-LOC132346352
1	54097225	54098160	-	ID=Cattle_rna-NM_001390593.1_R0	ref-gene=Cattle_gene-OR4D2F
1	54125397	54126332	-	ID=Cattle_rna-NM_001390589.1_R0	ref-gene=Cattle_gene-OR4D2E
1	54145480	54146298	-	ID=Goat_rna-XM_013971796.2_R5	ref-gene=Goat_gene-LOC102185863
1	54156997	54157932	-	ID=Goat_rna-XM_013971795.2_R0	ref-gene=Goat_gene-LOC102185215
1	54169004	54169939	-	ID=Cattle_rna-NM_001389941.1_R0	ref-gene=Cattle_gene-OR4D2
1	54190096	54191031	-	ID=Goat_rna-XM_005693098.2_R0	ref-gene=Goat_gene-LOC102184368
1	54202449	54203363	+	ID=Cattle_rna-NM_001389805.1_R0	ref-gene=Cattle_gene-OR4D2B
1	54222480	54222611	+	ID=Cattle_rna-XM_015460357.3_R5	ref-gene=Cattle_gene-LOC100296255
1	54292454	54294742	-	ID=Cattle_rna-NM_001113303.1_R0	ref-gene=Cattle_gene-DYNLL2
1	54374195	54375911	+	ID=Cattle_rna-NM_001076394.1_R0	ref-gene=Cattle_gene-SRSF1
1	54397456	54405621	+	ID=Cattle_rna-XM_024980335.2_R0	ref-gene=Cattle_gene-VEZF1
1	54396974	54405621	+	ID=Cattle_rna-XM_024980331.2_R0	ref-gene=Cattle_gene-VEZF1
1	54396974	54405621	+	ID=Cattle_rna-XM_024980332.2_R0	ref-gene=Cattle_gene-VEZF1
1	54397456	54405621	+	ID=Cattle_rna-NM_001102227.2_R0	ref-gene=Cattle_gene-VEZF1
1	54425564	54426950	+	ID=Cattle_rna-XM_059878142.1_R0	ref-gene=Cattle_gene-CUEDC1
1	54490846	54508384	+	ID=Cattle_rna-NM_001099064.1_R0	ref-gene=Cattle_gene-CUEDC1
1	54522087	54526884	+	ID=Cattle_rna-NM_001046192.2_R0	ref-gene=Cattle_gene-MRPS23
1	54536825	54537034	-	ID=Cattle_rna-XM_059878384.1_R1	ref-gene=Cattle_gene-LOC132342995
1	54617862	54618323	+	ID=Goat_rna-XM_005693091.3_R0	ref-gene=Goat_gene-CCDC182
1	55070861	55082321	-	ID=Cattle_rna-XM_024979760.2_R1	ref-gene=Cattle_gene-MSI2
1	55206841	55218319	-	ID=Goat_rna-XM_018064095.1_R0	ref-gene=Goat_gene-AKAP1
1	55312958	55313851	+	ID=Goat_rna-XM_005696838.3_R1	ref-gene=Goat_gene-LOC102172503
1	55329630	55351503	-	ID=Goat_rna-XM_018064094.1_R0	ref-gene=Goat_gene-SCPEP1
1	55385757	55406992	+	ID=Goat_rna-XM_018064092.1_R0	ref-gene=Goat_gene-COIL
1	55438030	55457912	+	ID=Goat_rna-XM_005709548.3_R0	ref-gene=Goat_gene-TRIM25
1	55500263	55523913	-	ID=Goat_rna-XM_018064089.1_R0	ref-gene=Goat_gene-DGKE
1	55546292	55547777	-	ID=Cattle_rna-NM_001163937.1_R3	ref-gene=Cattle_gene-SNX7
1	55560500	55563452	+	ID=Cattle_rna-XM_003587375.5_R0	ref-gene=Cattle_gene-C19H17orf67
1	55630163	55630510	-	ID=Cattle_rna-XM_059876215.1_R5	ref-gene=Cattle_gene-LOC132342557
1	55631546	55632664	-	ID=Cattle_rna-XM_059876284.1_R6	ref-gene=Cattle_gene-LOC132342599
1	55784195	55784893	-	ID=Cattle_rna-XM_002695554.7_R0	ref-gene=Cattle_gene-NOG
1	55860891	55944157	-	ID=Cattle_rna-XM_059878382.1_R0	ref-gene=Cattle_gene-ANKFN1
1	56003156	56052873	-	ID=Goat_rna-XM_013971777.2_R1	ref-gene=Goat_gene-ANKFN1
1	56382701	56383369	-	ID=Goat_rna-XM_005700192.3_R1	ref-gene=Goat_gene-TCEAL4
1	56634086	56635603	-	ID=Goat_rna-XM_018038284.1_R7	ref-gene=Goat_gene-UBE2D4
1	56765327	56827848	-	ID=Goat_rna-XM_018063985.1_R0	ref-gene=Goat_gene-LOC102182534
1	56831377	56838490	-	ID=Cattle_rna-XM_024980591.2_R0	ref-gene=Cattle_gene-LOC616574
1	56939426	56946737	-	ID=Goat_rna-XM_018064087.1_R0	ref-gene=Goat_gene-LOC102180879
1	56998061	57023018	-	ID=Goat_rna-XM_018064085.1_R2	ref-gene=Goat_gene-LOC102180879
1	57057655	57066593	-	ID=Goat_rna-XM_018064083.1_R1	ref-gene=Goat_gene-LOC102174834
1	57083632	57091945	-	ID=Cattle_rna-NM_174835.2_R8	ref-gene=Cattle_gene-PCTP
1	57124465	57133499	-	ID=Goat_rna-XM_018064083.1_R4	ref-gene=Goat_gene-LOC102174834
1	57150538	57158846	-	ID=Cattle_rna-NM_174835.2_R7	ref-gene=Cattle_gene-PCTP
1	57178541	57202301	-	ID=Goat_rna-XM_018064085.1_R3	ref-gene=Goat_gene-LOC102180879
1	57223933	57224499	+	ID=Cattle_rna-XM_005205027.5_R5	ref-gene=Cattle_gene-UBE2F
1	57251322	57251726	+	ID=Goat_rna-XM_005693080.3_R0	ref-gene=Goat_gene-TMEM100
1	57522465	57524416	+	ID=Goat_rna-NM_001285661.1_R2	ref-gene=Goat_gene-GHITM
1	57558093	57558374	+	ID=Cattle_rna-XM_059878376.1_R0	ref-gene=Cattle_gene-SMIM36
1	57643019	57663189	+	ID=Goat_rna-XM_018064076.1_R0	ref-gene=Goat_gene-MMD
1	57643019	57656246	+	ID=Goat_rna-XM_018064079.1_R0	ref-gene=Goat_gene-MMD
1	57739777	57748191	-	ID=Cattle_rna-XM_024980113.2_R1	ref-gene=Cattle_gene-HLF
1	57788086	57791748	-	ID=Cattle_rna-NM_001192437.3_R0	ref-gene=Cattle_gene-HLF
1	57788086	57789343	-	ID=Cattle_rna-XM_024980114.2_R3	ref-gene=Cattle_gene-HLF
1	58011287	58143487	-	ID=Cattle_rna-NM_001354578.1_R0	ref-gene=Cattle_gene-STXBP4
1	58172364	58178728	+	ID=Goat_rna-XM_018064073.1_R0	ref-gene=Goat_gene-LOC102175794
1	58180611	58242511	-	ID=Goat_rna-XM_018064072.1_R0	ref-gene=Goat_gene-TOM1L1
1	58469188	58469501	-	ID=Cattle_rna-XM_003587373.6_R4	ref-gene=Cattle_gene-LOC100847997
1	58888439	58889506	-	ID=Cattle_rna-XM_002695599.5_R0	ref-gene=Cattle_gene-LOC100297075
1	59240676	59241499	-	ID=Cattle_rna-XM_010820916.4_R7	ref-gene=Cattle_gene-LOC782688
1	59559274	59561325	-	ID=Goat_rna-XM_018064055.1_R0	ref-gene=Goat_gene-KIF2B
1	60121137	60121746	+	ID=Goat_rna-XM_018064081.1_R2	ref-gene=Goat_gene-MMD
1	60693816	60694821	-	ID=Cattle_rna-XM_059875655.1_R2	ref-gene=Cattle_gene-LOC132342442
1	61085881	61086384	-	ID=Cattle_rna-XM_059876150.1_R2	ref-gene=Cattle_gene-PITPNB
1	61341939	61343330	+	ID=Cattle_rna-NM_001305454.1_R6	ref-gene=Cattle_gene-RUM1
1	61702367	61703492	+	ID=Cattle_rna-XM_059890791.1_R1	ref-gene=Cattle_gene-LOC132346352
1	62875547	62901079	+	ID=Cattle_rna-NM_001079609.1_R1	ref-gene=Cattle_gene-CA10
1	62965981	62967063	+	ID=Goat_rna-XM_018046603.1_R4	ref-gene=Goat_gene-LOC108635666
1	63951072	63953859	-	ID=Cattle_rna-XM_059878826.1_R2	ref-gene=Cattle_gene-LOC132343197
1	63981646	63988741	-	ID=Goat_rna-XM_018060885.1_R2	ref-gene=Goat_gene-LAD1
1	64127849	64134944	+	ID=Goat_rna-XM_018060885.1_R1	ref-gene=Goat_gene-LAD1
1	64162772	64165559	+	ID=Cattle_rna-XM_059878826.1_R3	ref-gene=Cattle_gene-LOC132343197
1	64241815	64244722	-	ID=Goat_rna-XM_018056319.1_R7	ref-gene=Goat_gene-LOC102171501
1	64257551	64311622	-	ID=Goat_rna-XM_013964117.2_R0	ref-gene=Goat_gene-CLIC6
1	64257551	64272348	-	ID=Goat_rna-XM_018055974.1_R0	ref-gene=Goat_gene-CLIC4
1	64374717	64376531	+	ID=Goat_rna-XM_018055819.1_R2	ref-gene=Goat_gene-RCAN1
1	64395264	64395782	-	ID=Cattle_rna-NM_001101198.1_R3	ref-gene=Cattle_gene-CBX3
1	64480251	64489744	+	ID=Cattle_rna-NM_001034679.1_R0	ref-gene=Cattle_gene-RCAN1
1	64536595	64536984	+	ID=Goat_rna-XM_005674657.3_R0	ref-gene=Goat_gene-KCNE1
1	64553214	64553553	+	ID=Cattle_rna-NM_001014930.3_R1	ref-gene=Cattle_gene-TMEM230
1	64566745	64567179	+	ID=Cattle_rna-XM_059887314.1_R0	ref-gene=Cattle_gene-SMIM34
1	64591260	64592015	-	ID=Goat_rna-XM_005674660.3_R0	ref-gene=Goat_gene-LOC102169218
1	64597404	64598563	-	ID=Cattle_rna-NM_001114516.2_R0	ref-gene=Cattle_gene-SMIM11
1	64615617	64615988	-	ID=Goat_rna-XM_005674662.2_R0	ref-gene=Goat_gene-KCNE2
1	64902113	64903774	-	ID=Cattle_rna-NM_001040584.2_R1	ref-gene=Cattle_gene-MRPS6
1	64927320	64929476	-	ID=Cattle_rna-NM_174607.1_R0	ref-gene=Cattle_gene-SLC5A3
1	64927320	64929476	-	ID=Goat_rna-XM_018064759.1_R7	ref-gene=Goat_gene-SLC5A10
1	65140389	65147962	+	ID=Goat_rna-XM_005674665.3_R0	ref-gene=Goat_gene-ATP5O
1	65162214	65331055	-	ID=Goat_rna-XM_018041619.1_R0	ref-gene=Goat_gene-ITSN1
1	65162214	65331055	-	ID=Goat_rna-XM_018043229.1_R0	ref-gene=Goat_gene-ITSN1
1	65334587	65335150	-	ID=Cattle_rna-XM_059889569.1_R2	ref-gene=Cattle_gene-LOC101905894
1	65334587	65335150	-	ID=Cattle_rna-NM_001024469.3_R3	ref-gene=Cattle_gene-RPL9
1	65415953	65437805	+	ID=Goat_rna-XM_005674668.3_R0	ref-gene=Goat_gene-CRYZL1
1	65438821	65448800	+	ID=Goat_rna-XM_018045976.1_R0	ref-gene=Goat_gene-DONSON
1	65450455	65480616	-	ID=Goat_rna-XM_005674676.3_R0	ref-gene=Goat_gene-SON
1	65450607	65480616	-	ID=Goat_rna-XM_005674677.3_R0	ref-gene=Goat_gene-SON
1	65465378	65480616	-	ID=Goat_rna-XM_005674679.3_R0	ref-gene=Goat_gene-SON
1	65467939	65480616	-	ID=Goat_rna-XM_005674680.3_R0	ref-gene=Goat_gene-SON
1	65484411	65507869	+	ID=Goat_rna-XM_005674671.3_R0	ref-gene=Goat_gene-GART
1	65522935	65524077	+	ID=Goat_rna-XM_018046314.1_R0	ref-gene=Goat_gene-DNAJC28
1	65557831	65575949	+	ID=Cattle_rna-NM_001034786.2_R0	ref-gene=Cattle_gene-TMEM50B
1	65557831	65576561	+	ID=Cattle_rna-NM_001075163.1_R1	ref-gene=Cattle_gene-TMEM50A
1	65599504	65632198	-	ID=Goat_rna-XM_018046441.1_R0	ref-gene=Goat_gene-IFNGR2
1	65691622	65716342	-	ID=Goat_rna-XM_018046572.1_R0	ref-gene=Goat_gene-IFNAR1
1	65796399	65824985	-	ID=Goat_rna-XM_018046602.1_R0	ref-gene=Goat_gene-IL10RB
1	65827221	65850606	-	ID=Cattle_rna-NM_174553.2_R0	ref-gene=Cattle_gene-IFNAR2
1	65921738	65922220	-	ID=Cattle_rna-NM_001025342.2_R7	ref-gene=Cattle_gene-RPS13
1	66009117	66009920	-	ID=Goat_rna-XM_018046760.1_R0	ref-gene=Goat_gene-OLIG1
1	66054549	66055541	-	ID=Goat_rna-XM_018046849.1_R0	ref-gene=Goat_gene-OLIG2
1	66281712	66282368	+	ID=Cattle_rna-NM_001163694.1_R0	ref-gene=Cattle_gene-C1H21orf62
1	66299622	66330564	+	ID=Goat_rna-XM_018047016.1_R0	ref-gene=Goat_gene-PAXBP1
1	66340269	66429299	+	ID=Goat_rna-XM_018047095.1_R0	ref-gene=Goat_gene-SYNJ1
1	66341444	66429299	+	ID=Goat_rna-XM_018047201.1_R0	ref-gene=Goat_gene-SYNJ1
1	66341444	66429299	+	ID=Goat_rna-XM_018047458.1_R0	ref-gene=Goat_gene-SYNJ1
1	66355608	66355977	-	ID=Cattle_rna-NM_001206221.1_R3	ref-gene=Cattle_gene-RPL34
1	66437718	66449695	+	ID=Goat_rna-XM_005674692.3_R0	ref-gene=Goat_gene-C1H21orf59
1	66492430	66545404	-	ID=Cattle_rna-NM_001199027.1_R0	ref-gene=Cattle_gene-EVA1C
1	66617212	66693122	+	ID=Goat_rna-XM_018047918.1_R0	ref-gene=Goat_gene-URB1
1	66697102	66713993	-	ID=Goat_rna-XM_005674746.3_R0	ref-gene=Goat_gene-MRAP
1	66730741	66740014	+	ID=Goat_rna-XM_005674693.2_R0	ref-gene=Goat_gene-MIS18A
1	67309994	67348031	+	ID=Cattle_rna-XM_002707686.7_R0	ref-gene=Cattle_gene-SCAF4
1	67309994	67348031	+	ID=Cattle_rna-XM_005201117.5_R0	ref-gene=Cattle_gene-SCAF4
1	67351384	67359665	-	ID=Cattle_rna-NM_174615.2_R0	ref-gene=Cattle_gene-SOD1
1	67387460	67388035	+	ID=Cattle_rna-NM_001046332.1_R1	ref-gene=Cattle_gene-CDC42
1	67794003	67951324	+	ID=Goat_rna-XM_018048380.1_R0	ref-gene=Goat_gene-TIAM1
1	67812247	67951324	+	ID=Cattle_rna-XM_024993781.2_R0	ref-gene=Cattle_gene-TIAM1
1	68029139	68029932	-	ID=Goat_rna-XM_018044069.1_R9	ref-gene=Goat_gene-LOC102171135
1	68200341	68200820	+	ID=Goat_rna-NM_001285767.1_R0	ref-gene=Goat_gene-KRTAP11-1
1	68268827	68269090	+	ID=Cattle_rna-XM_010800915.4_R0	ref-gene=Cattle_gene-KRTAP7-1
1	68290781	68290969	+	ID=Cattle_rna-XM_010800916.3_R0	ref-gene=Cattle_gene-KRTAP8-1
1	68301898	68302089	+	ID=Cattle_rna-XM_010800916.3_R1	ref-gene=Cattle_gene-KRTAP8-1
1	68368602	68369006	-	ID=Cattle_rna-XM_059890287.1_R5	ref-gene=Cattle_gene-LOC132346254
1	68376216	68376488	-	ID=Cattle_rna-XM_024992925.1_R1	ref-gene=Cattle_gene-LOC112446888
1	68379893	68380300	-	ID=Cattle_rna-XM_059890287.1_R0	ref-gene=Cattle_gene-LOC132346254
1	68391696	68391989	+	ID=Cattle_rna-XM_024992926.2_R3	ref-gene=Cattle_gene-LOC112446904
1	68400237	68400644	+	ID=Cattle_rna-XM_059890287.1_R1	ref-gene=Cattle_gene-LOC132346254
1	68411578	68411847	-	ID=Cattle_rna-XM_024992926.2_R1	ref-gene=Cattle_gene-LOC112446904
1	68422822	68423112	+	ID=Cattle_rna-XM_005201134.2_R0	ref-gene=Cattle_gene-LOC101907866
1	68429098	68429370	+	ID=Cattle_rna-XM_024992925.1_R0	ref-gene=Cattle_gene-LOC112446888
1	68434140	68434544	+	ID=Cattle_rna-XM_059890287.1_R4	ref-gene=Cattle_gene-LOC132346254
1	68589064	68589252	-	ID=Goat_rna-XM_018053346.1_R6	ref-gene=Goat_gene-LOC100861311
1	68626400	68626663	+	ID=Goat_rna-XM_005674699.3_R2	ref-gene=Goat_gene-LOC100860930
1	68634576	68634839	+	ID=Goat_rna-XM_005674699.3_R1	ref-gene=Goat_gene-LOC100860930
1	68656172	68656435	-	ID=Cattle_rna-XM_024992970.2_R3	ref-gene=Cattle_gene-LOC112446985
1	68662209	68662472	-	ID=Goat_rna-XM_005674699.3_R0	ref-gene=Goat_gene-LOC100860930
1	68677088	68677342	-	ID=Cattle_rna-XM_024992970.2_R0	ref-gene=Cattle_gene-LOC112446985
1	68728678	68742585	+	ID=Cattle_rna-XM_005201136.1_R5	ref-gene=Cattle_gene-LOC614544
1	68783281	68791808	+	ID=Cattle_rna-XM_005201136.1_R7	ref-gene=Cattle_gene-LOC614544
1	68813809	68823547	+	ID=Cattle_rna-XM_005201136.1_R1	ref-gene=Cattle_gene-LOC614544
1	68828283	68828504	+	ID=Cattle_rna-XM_059890333.1_R6	ref-gene=Cattle_gene-LOC132346256
1	68849528	68854120	+	ID=Cattle_rna-XM_005201136.1_R0	ref-gene=Cattle_gene-LOC614544
1	68862122	68862343	+	ID=Cattle_rna-XM_059890333.1_R4	ref-gene=Cattle_gene-LOC132346256
1	68869288	68878764	+	ID=Cattle_rna-XM_005201136.1_R2	ref-gene=Cattle_gene-LOC614544
1	68887385	68887606	+	ID=Cattle_rna-XM_059890333.1_R0	ref-gene=Cattle_gene-LOC132346256
1	68932647	68933057	-	ID=Goat_rna-NM_001285771.1_R0	ref-gene=Goat_gene-KRTAP15-1
1	68936318	68936812	+	ID=Cattle_rna-NM_001080350.1_R0	ref-gene=Cattle_gene-KRTAP13-1
1	68942953	68943456	-	ID=Goat_rna-XM_005674702.3_R0	ref-gene=Goat_gene-LOC102180888
1	68947905	68948375	+	ID=Cattle_rna-XM_002684594.5_R0	ref-gene=Cattle_gene-LOC785155
1	68977332	68988472	-	ID=Goat_rna-XM_005674703.3_R5	ref-gene=Goat_gene-LOC102181431
1	68977464	68988472	-	ID=Cattle_rna-NM_001080350.1_R4	ref-gene=Cattle_gene-KRTAP13-1
1	68997673	68998176	-	ID=Goat_rna-XM_005674703.3_R0	ref-gene=Goat_gene-LOC102181431
1	69019612	69020076	+	ID=Goat_rna-XM_005674704.3_R0	ref-gene=Goat_gene-LOC102181719
1	69058282	69058950	+	ID=Goat_rna-XM_005674705.3_R0	ref-gene=Goat_gene-LOC102181992
1	69083972	69084529	+	ID=Goat_rna-XM_005674706.2_R0	ref-gene=Goat_gene-LOC102182256
1	69126456	69127229	+	ID=Goat_rna-XM_005674707.2_R0	ref-gene=Goat_gene-LOC102182538
1	69210954	69211631	+	ID=Goat_rna-XM_005674708.3_R0	ref-gene=Goat_gene-CLDN8
1	69265592	69266269	+	ID=Goat_rna-XM_005674709.3_R0	ref-gene=Goat_gene-CLDN17
1	69877012	69881401	-	ID=Cattle_rna-XM_059890672.1_R1	ref-gene=Cattle_gene-LIN52
1	69970763	70027317	+	ID=Goat_rna-XM_018049065.1_R1	ref-gene=Goat_gene-GRIK1
1	69970763	70047634	+	ID=Goat_rna-XM_018049107.1_R1	ref-gene=Goat_gene-GRIK1
1	70293301	70309281	-	ID=Goat_rna-XM_018049134.1_R0	ref-gene=Goat_gene-BACH1
1	70477891	70478142	+	ID=Goat_rna-XM_018063268.1_R2	ref-gene=Goat_gene-LOC102170170
1	70613051	70625561	+	ID=Cattle_rna-XM_005201119.5_R0	ref-gene=Cattle_gene-CCT8
1	70613051	70625961	+	ID=Cattle_rna-NM_001033609.1_R0	ref-gene=Cattle_gene-CCT8
1	70627314	70649981	-	ID=Cattle_rna-XM_005201121.4_R0	ref-gene=Cattle_gene-USP16
1	70627314	70649981	-	ID=Cattle_rna-NM_001076867.1_R0	ref-gene=Cattle_gene-USP16
1	70663454	70666449	+	ID=Goat_rna-XM_005674719.3_R0	ref-gene=Goat_gene-RWDD2B
1	70677454	70733268	+	ID=Goat_rna-XM_005674720.3_R0	ref-gene=Goat_gene-LTN1
1	70756817	70773752	-	ID=Goat_rna-XM_005674721.3_R0	ref-gene=Goat_gene-N6AMT1
1	72979941	73028488	+	ID=Goat_rna-XM_013965221.2_R0	ref-gene=Goat_gene-ADAMTS5
1	73123160	73130474	+	ID=Goat_rna-XM_013965277.2_R0	ref-gene=Goat_gene-ADAMTS1
1	73123211	73130474	+	ID=Cattle_rna-NM_001192390.2_R1	ref-gene=Cattle_gene-ADAMTS15
1	73123211	73130474	+	ID=Goat_rna-XM_005699727.3_R1	ref-gene=Goat_gene-ADAMTS8
1	73434558	73442674	+	ID=Goat_rna-XM_013965342.2_R0	ref-gene=Goat_gene-CYYR1
1	73572957	73575603	+	ID=Cattle_rna-XM_059886924.1_R2	ref-gene=Cattle_gene-CYYR1
1	73969088	74116637	+	ID=Goat_rna-XM_018050642.1_R2	ref-gene=Goat_gene-APP
1	74229435	74254921	-	ID=Cattle_rna-NM_001075437.2_R0	ref-gene=Cattle_gene-GABPA
1	74262111	74262742	+	ID=Cattle_rna-XM_059888289.1_R0	ref-gene=Cattle_gene-ATP5PF
1	74267891	74271458	+	ID=Goat_rna-XM_005674729.2_R0	ref-gene=Goat_gene-ATP5J
1	74281374	74311374	-	ID=Cattle_rna-NM_001083736.1_R0	ref-gene=Cattle_gene-JAM2
1	74395943	74410214	+	ID=Goat_rna-XM_005674737.3_R0	ref-gene=Goat_gene-MRPL39
1	79212741	79271481	-	ID=Goat_rna-XM_013966137.2_R2	ref-gene=Goat_gene-NCAM2
1	79209712	79271481	-	ID=Goat_rna-XM_005674756.3_R2	ref-gene=Goat_gene-NCAM2
1	82393364	82541782	+	ID=Goat_rna-XM_018051693.1_R0	ref-gene=Goat_gene-TMPRSS15
1	82545581	82567438	-	ID=Goat_rna-XM_018051724.1_R0	ref-gene=Goat_gene-CHODL
1	83097806	83102135	+	ID=Cattle_rna-NM_001037617.2_R0	ref-gene=Cattle_gene-C1H21orf91
1	83268064	83284629	+	ID=Cattle_rna-NM_001034722.2_R0	ref-gene=Cattle_gene-BTG3
1	83273257	83275226	+	ID=Cattle_rna-XM_024990372.2_R1	ref-gene=Cattle_gene-LOC104971426
1	83304934	83323853	-	ID=Goat_rna-XM_018051901.1_R0	ref-gene=Goat_gene-CXADR
1	85038642	85176086	-	ID=Cattle_rna-XM_010800945.4_R0	ref-gene=Cattle_gene-USP25
1	85038642	85176086	-	ID=Cattle_rna-XM_010800946.4_R0	ref-gene=Cattle_gene-USP25
1	85038642	85176086	-	ID=Cattle_rna-XM_005201158.5_R0	ref-gene=Cattle_gene-USP25
1	85038642	85176086	-	ID=Cattle_rna-XM_010800947.4_R0	ref-gene=Cattle_gene-USP25
1	85038642	85176086	-	ID=Cattle_rna-XM_005201159.5_R0	ref-gene=Cattle_gene-USP25
1	85038642	85176086	-	ID=Cattle_rna-XM_002684646.7_R0	ref-gene=Cattle_gene-USP25
1	86076016	86079486	+	ID=Goat_rna-XM_018052861.1_R0	ref-gene=Goat_gene-NRIP1
1	86697347	86787832	-	ID=Goat_rna-XM_018053178.1_R0	ref-gene=Goat_gene-LOC102181811
1	86829322	86846659	-	ID=Cattle_rna-NM_001040567.1_R0	ref-gene=Cattle_gene-RBM11
1	86862843	86914142	+	ID=Goat_rna-XM_018049348.1_R0	ref-gene=Goat_gene-LIPI
1	86869890	86874769	-	ID=Goat_rna-XM_018052759.1_R8	ref-gene=Goat_gene-LOC108636591
1	87047258	87048292	-	ID=Cattle_rna-XM_059891854.1_R8	ref-gene=Cattle_gene-LOC132346640
1	88182960	88183321	-	ID=Cattle_rna-NM_001034495.1_R1	ref-gene=Cattle_gene-RPL35
1	88793406	88985621	+	ID=Goat_rna-XM_005674783.3_R1	ref-gene=Goat_gene-ROBO1
1	90103835	90246767	-	ID=Goat_rna-XM_018053534.1_R1	ref-gene=Goat_gene-ROBO2
1	93120405	93120827	+	ID=Cattle_rna-NM_001037481.1_R1	ref-gene=Cattle_gene-FKBP2
1	93894892	93896727	-	ID=Cattle_rna-XM_059878872.1_R4	ref-gene=Cattle_gene-LOC101908144
1	95826712	95826993	+	ID=Cattle_rna-XM_010809991.4_R1	ref-gene=Cattle_gene-MCFD2
1	96818489	96821868	+	ID=Cattle_rna-XM_059874791.1_R1	ref-gene=Cattle_gene-METTL15
1	98062487	98096026	+	ID=Cattle_rna-XM_010800962.4_R3	ref-gene=Cattle_gene-CADM2
1	98207403	98208336	-	ID=Cattle_rna-NM_001390650.1_R2	ref-gene=Cattle_gene-OR6C277
[truncated: 31,077 more rows]
