# Supplementary material for: Chromosome‐Level Genomics and Historical Museum Collections Reveal New Insights Into the Population Structure and Chromosome Evolution of Waterbuck
Source: Mol Ecol. 2025 Dec 22;35(1):e70218. doi: 10.1111/mec.70218 (PMC12745853; doi:10.1111/mec.70218)
Supplement: Supplementary file 6 — Table S5: Proportion of SNPs after filtering steps. [file MEC-35-e70218-s004.xlsx]

## Sheet: Sheet1
Filtering Step	Remaining Sites (bp)	Remaining Sites (%)
1 - Autosomes	2554066657	80.971
2 - Repeats	1327283576	42.079
3 - Heterozygosity	1326534284	42.055
4 - Coverage	1272151388	40.331
5 - Mappability	1267547030	40.185
