# Supplementary material for: Chromosome‐Level Genomics and Historical Museum Collections Reveal New Insights Into the Population Structure and Chromosome Evolution of Waterbuck
Source: Mol Ecol. 2025 Dec 22;35(1):e70218. doi: 10.1111/mec.70218 (PMC12745853; doi:10.1111/mec.70218)
Supplement: Supplementary file 7 — Table S6: List of genes in windows with high FSt. [file MEC-35-e70218-s007.xlsx]

## Sheet: Top_FST_Windows
KEL	Window Start	Window End	FST	Gene	Gene Start	Gene End	Panther1	Panther2
21	19400000	19410000	0.770346	MTMR14	19367871	19405298	BOVIN|Ensembl=ENSBTAG00000009765.6|UniProtKB=A0A3Q1LZ59	Myotubularin related protein 14;MTMR14;PTN000338439;orthologs
21	19400000	19410000	0.770346	MTMR14	19364938	19405298	BOVIN|Ensembl=ENSBTAG00000009765.6|UniProtKB=A0A3Q1LZ59	Myotubularin related protein 14;MTMR14;PTN000338439;orthologs
13	63770000	63780000	0.7599	RTEL1	63751695	63770971	BOVIN|Ensembl=ENSBTAG00000021096.6|UniProtKB=F1N079	Regulator of telomere elongation helicase 1;RTEL1;PTN002479338;orthologs
13	63770000	63780000	0.7599	RTEL1	63751695	63770971	BOVIN|Gene=RTEL1|UniProtKB=A4K436	Regulator of telomere elongation helicase 1;RTEL1;PTN001690295;orthologs
13	63770000	63780000	0.7599	STMN2	63779896	63782442	BOVIN|Ensembl=ENSBTAG00000020099.5|UniProtKB=A0A3Q1MNK3	Stathmin;STMN2;PTN000010256;orthologs
13	63770000	63780000	0.7599	STMN3	63779031	63782442	BOVIN|Ensembl=ENSBTAG00000038974|UniProtKB=A4IFK9	Stathmin-3;STMN3;PTN000010287;orthologs
24	41520000	41530000	0.756076	DTNBP1	41447616	41545690	BOVIN|Ensembl=ENSBTAG00000012939|UniProtKB=Q2HJA5	Dysbindin;DTNBP1;PTN000418467;orthologs
16	52020000	52030000	0.752172	SSU72	52000797	52025402	BOVIN|Ensembl=ENSBTAG00000002575|UniProtKB=Q17QI2	RNA polymerase II subunit A C-terminal domain phosphatase SSU72;SSU72;PTN001838819;orthologs
16	52020000	52030000	0.752172	TMEM240	52026923	52032019	BOVIN|Ensembl=ENSBTAG00000046073.2|UniProtKB=A0A3Q1LKI4	Transmembrane protein 240;TMEM240;PTN002010172;orthologs
13	63780000	63790000	0.741315	STMN1	63780150	63782442	BOVIN|Ensembl=ENSBTAG00000013761|UniProtKB=Q3T0C7	Stathmin;STMN1;PTN000010315;orthologs
13	63780000	63790000	0.741315	STMN2	63779896	63782442	BOVIN|Ensembl=ENSBTAG00000020099.5|UniProtKB=A0A3Q1MNK3	Stathmin;STMN2;PTN000010256;orthologs
13	63780000	63790000	0.741315	STMN3	63779031	63782442	BOVIN|Ensembl=ENSBTAG00000038974|UniProtKB=A4IFK9	Stathmin-3;STMN3;PTN000010287;orthologs
1	216130000	216140000	0.741171	DIP2A	216095408	216209711	BOVIN|Ensembl=ENSBTAG00000011495.7|UniProtKB=A0A3Q1NMY7	Disco interacting A;DIP2A;PTN000509134;orthologs
16	52010000	52020000	0.739217	SSU72	52000797	52025402	BOVIN|Ensembl=ENSBTAG00000002575|UniProtKB=Q17QI2	RNA polymerase II subunit A C-terminal domain phosphatase SSU72;SSU72;PTN001838819;orthologs
17	11430000	11440000	0.738583	DDX19A	11426355	11443000	BOVIN|Ensembl=ENSBTAG00000003570|UniProtKB=Q3ZBV2	ATP-dependent RNA helicase DDX19A;DDX19A;PTN008254836;orthologs
17	11430000	11440000	0.738583	DDX19A	11426355	11435261	BOVIN|Ensembl=ENSBTAG00000003570|UniProtKB=Q3ZBV2	ATP-dependent RNA helicase DDX19A;DDX19A;PTN008254836;orthologs
13	63760000	63770000	0.735714	RTEL1	63751695	63770971	BOVIN|Ensembl=ENSBTAG00000021096.6|UniProtKB=F1N079	Regulator of telomere elongation helicase 1;RTEL1;PTN002479338;orthologs
13	63760000	63770000	0.735714	RTEL1	63751695	63770971	BOVIN|Gene=RTEL1|UniProtKB=A4K436	Regulator of telomere elongation helicase 1;RTEL1;PTN001690295;orthologs
16	51980000	51990000	0.729349	FNDC10	51988882	51989559	BOVIN|Ensembl=ENSBTAG00000047755.2|UniProtKB=G3MYN0	Fibronectin type III domain containing 10;FNDC10;PTN002217176;orthologs
18	12400000	12410000	0.728888	CCNB1	12403868	12413332	BOVIN|Ensembl=ENSBTAG00000014239|UniProtKB=Q1LZG6	G2_mitotic-specific cyclin-B1;CCNB1;PTN000020086;orthologs
18	12400000	12410000	0.728888	LOC102187875	12403868	12412700	NA	NA
1	216110000	216120000	0.728795	DIP2A	216095408	216209711	BOVIN|Ensembl=ENSBTAG00000011495.7|UniProtKB=A0A3Q1NMY7	Disco interacting A;DIP2A;PTN000509134;orthologs
16	51870000	51880000	0.727515	GNB1	51853748	51874075	BOVIN|Ensembl=ENSBTAG00000000215|UniProtKB=P62871	Guanine nucleotide-binding protein G(I)_G(S)_G(T) subunit beta-1;GNB1;PTN007676851;orthologs
16	52040000	52050000	0.726425	ATAD3A	52033287	52049139	NA	NA
16	52050000	52060000	0.72153	VWA1	52057993	52062044	BOVIN|Gene=VWA1|UniProtKB=A6QLN9	von Willebrand factor A domain-containing protein 1;VWA1;PTN008390262;orthologs
16	52050000	52060000	0.72153	VWA1	52057993	52062044	BOVIN|Ensembl=ENSBTAG00000021294.5|UniProtKB=A0A452DJ03	von Willebrand factor A domain-containing protein 1;VWA1;PTN008390263;orthologs
17	11580000	11590000	0.721367	PDPR	11581150	11606721	BOVIN|Gene=PDPR|UniProtKB=O46504	Pyruvate dehydrogenase phosphatase regulatory subunit
17	11580000	11590000	0.721367	PDPR	11581150	11606721	BOVIN|Ensembl=ENSBTAG00000016471.3|UniProtKB=F1N4M3	Pyruvate dehydrogenase phosphatase regulatory subunit
21	41230000	41240000	0.721108	CADPS	41141486	41297253	BOVIN|Ensembl=ENSBTAG00000005321.6|UniProtKB=Q1KZG5	Ca2+-dependent secretion activator;CADPS;PTN000255620;orthologs
3	41140000	41150000	0.72047	IFT140	41105583	41156242	BOVIN|Ensembl=ENSBTAG00000007245.6|UniProtKB=E1B860	Intraflagellar transport 140;IFT140;PTN000404378;orthologs
3	41140000	41150000	0.72047	TMEM204	41131919	41143175	BOVIN|Ensembl=ENSBTAG00000007246|UniProtKB=Q0IIE5	Transmembrane protein 204;TMEM204;PTN000794554;orthologs
4	19070000	19080000	0.718694	ADAR	19063515	19082499	BOVIN|Ensembl=ENSBTAG00000007519.6|UniProtKB=F1MUM9	Adenosine deaminase RNA specific;ADAR;PTN007471788;orthologs
4	19070000	19080000	0.718694	ADAR	19061530	19082499	BOVIN|Ensembl=ENSBTAG00000007519.6|UniProtKB=F1MUM9	Adenosine deaminase RNA specific;ADAR;PTN007471788;orthologs
17	11470000	11480000	0.718567	DDX19B	11453248	11470539	BOVIN|Ensembl=ENSBTAG00000020714.4|UniProtKB=A0A3Q1NK64	RNA helicase;DDX19B;PTN002776941;orthologs
17	63840000	63850000	0.718545	SLC8A2	63840069	63868370	BOVIN|Ensembl=ENSBTAG00000010856.5|UniProtKB=E1B7D0	Solute carrier family 8 member A2;SLC8A2;PTN000222648;orthologs
17	63840000	63850000	0.718545	SLC8A3	63840069	63868370	BOVIN|Ensembl=ENSBTAG00000027080.5|UniProtKB=A0A3Q1LST7	Solute carrier family 8 member A3;SLC8A3;PTN000222676;orthologs
3	41130000	41140000	0.716299	IFT140	41105583	41156242	BOVIN|Ensembl=ENSBTAG00000007245.6|UniProtKB=E1B860	Intraflagellar transport 140;IFT140;PTN000404378;orthologs
3	41130000	41140000	0.716299	TMEM204	41131919	41143175	BOVIN|Ensembl=ENSBTAG00000007246|UniProtKB=Q0IIE5	Transmembrane protein 204;TMEM204;PTN000794554;orthologs
1	53750000	53760000	0.714602	MTMR3	53748736	53763931	BOVIN|Ensembl=ENSBTAG00000001030.6|UniProtKB=A0A3Q1LMW0	Phosphatidylinositol-3-phosphate phosphatase;MTMR3;PTN000086886;orthologs
1	53750000	53760000	0.714602	MTMR3	53748736	53765897	BOVIN|Ensembl=ENSBTAG00000001030.6|UniProtKB=A0A3Q1LMW0	Phosphatidylinositol-3-phosphate phosphatase;MTMR3;PTN000086886;orthologs
1	53750000	53760000	0.714602	MTMR4	53748736	53765897	BOVIN|Ensembl=ENSBTAG00000015352.6|UniProtKB=A0A3Q1LHW5	Protein-tyrosine-phosphatase;MTMR4;PTN000086867;orthologs
1	53750000	53760000	0.714602	MTMR4	53747308	53765897	BOVIN|Ensembl=ENSBTAG00000015352.6|UniProtKB=A0A3Q1LHW5	Protein-tyrosine-phosphatase;MTMR4;PTN000086867;orthologs
1	213690000	213700000	0.714439	MORC3	213689683	213732669	BOVIN|Ensembl=ENSBTAG00000011876.5|UniProtKB=F1MFY1	MORC family CW-type zinc finger 3;MORC3;PTN000596629;orthologs
22	47270000	47280000	0.711907	KDM2B	47241857	47279093	BOVIN|Ensembl=ENSBTAG00000002328.6|UniProtKB=E1BLZ5	Lysine demethylase 2B;KDM2B;PTN007735405;orthologs
22	47270000	47280000	0.711907	KDM2B	47250933	47279093	BOVIN|Ensembl=ENSBTAG00000002328.6|UniProtKB=E1BLZ5	Lysine demethylase 2B;KDM2B;PTN007735405;orthologs
16	51890000	51900000	0.711469	NADK	51888828	51897659	BOVIN|Ensembl=ENSBTAG00000000212.4|UniProtKB=A0A3Q1NKT9	NAD(+) kinase;NADK;PTN000463689;orthologs
2	155840000	155850000	0.708347	IPO8	155825453	155892501	BOVIN|Ensembl=ENSBTAG00000014106.5|UniProtKB=E1B8Q9	Importin 8;IPO8;PTN007476591;orthologs
2	155780000	155790000	0.7078	CAPRIN2	155770690	155810413	BOVIN|Ensembl=ENSBTAG00000019373.6|UniProtKB=F1MCP8	Caprin family member 2;CAPRIN2;PTN007717820;orthologs
2	155780000	155790000	0.7078	CAPRIN2	155770690	155809871	BOVIN|Ensembl=ENSBTAG00000019373.6|UniProtKB=F1MCP8	Caprin family member 2;CAPRIN2;PTN007717820;orthologs
2	155780000	155790000	0.7078	LOC101906914	155788590	155789000	NA	NA
17	11460000	11470000	0.705951	DDX19A	11453248	11461421	BOVIN|Ensembl=ENSBTAG00000003570|UniProtKB=Q3ZBV2	ATP-dependent RNA helicase DDX19A;DDX19A;PTN008254836;orthologs
17	11460000	11470000	0.705951	DDX19B	11453248	11470539	BOVIN|Ensembl=ENSBTAG00000020714.4|UniProtKB=A0A3Q1NK64	RNA helicase;DDX19B;PTN002776941;orthologs
3	40410000	40420000	0.704764	LOC102183842	40403183	40488426	NA	NA
17	45340000	45350000	0.704524	SLC7A11	45327050	45347124	BOVIN|Ensembl=ENSBTAG00000034075.4|UniProtKB=G3N179	Solute carrier family 7 member 11;SLC7A11;PTN000208653;orthologs
17	45340000	45350000	0.704524	SLC7A6	45327050	45346652	BOVIN|Ensembl=ENSBTAG00000012112.6|UniProtKB=F1MDA3	Solute carrier family 7 member 6;SLC7A6;PTN000208746;orthologs
14	5470000	5480000	0.70448	DIAPH3	5386478	5484126	BOVIN|Ensembl=ENSBTAG00000012443.7|UniProtKB=E1BMN2	Diaphanous related formin 3;DIAPH3;PTN000575539;orthologs
16	52000000	52010000	0.703538	SSU72	52000797	52025402	BOVIN|Ensembl=ENSBTAG00000002575|UniProtKB=Q17QI2	RNA polymerase II subunit A C-terminal domain phosphatase SSU72;SSU72;PTN001838819;orthologs
2	155830000	155840000	0.702043	IPO8	155825453	155892501	BOVIN|Ensembl=ENSBTAG00000014106.5|UniProtKB=E1B8Q9	Importin 8;IPO8;PTN007476591;orthologs
19	32120000	32130000	0.701635	FBXO22	32095098	32121749	BOVIN|Ensembl=ENSBTAG00000002833.6|UniProtKB=A5PJX0	F-box protein 22;FBXO22;PTN000793217;orthologs
25	37440000	37450000	0.701474	LOC100847151	37429491	37520446	BOVIN|Ensembl=ENSBTAG00000040445.3|UniProtKB=E1BBM9	Uncharacterized protein;LOC100847151;PTN000224880;orthologs
5	117300000	117310000	0.701	KMT2C	117272474	117371476	BOVIN|Ensembl=ENSBTAG00000024199.5|UniProtKB=F1MYZ3	[Histone H3]-lysine(4) N-methyltransferase;KMT2C;PTN008170731;orthologs
16	51850000	51860000	0.700975	GNB1	51853748	51874075	BOVIN|Ensembl=ENSBTAG00000000215|UniProtKB=P62871	Guanine nucleotide-binding protein G(I)_G(S)_G(T) subunit beta-1;GNB1;PTN007676851;orthologs
13	63600000	63610000	0.70096	DNAJC5	63605670	63608112	BOVIN|Ensembl=ENSBTAG00000015796|UniProtKB=Q29455	DnaJ homolog subfamily C member 5;DNAJC5;PTN002375773;orthologs
1	65210000	65220000	0.699898	ITSN1	65162214	65331055	BOVIN|Ensembl=ENSBTAG00000021997.6|UniProtKB=E1BKY4	Intersectin 1;ITSN1;PTN007496562;orthologs
16	51860000	51870000	0.699273	GNB1	51853748	51874075	BOVIN|Ensembl=ENSBTAG00000000215|UniProtKB=P62871	Guanine nucleotide-binding protein G(I)_G(S)_G(T) subunit beta-1;GNB1;PTN007676851;orthologs
3	47180000	47190000	0.699222	ARHGEF4	47175982	47191176	BOVIN|Ensembl=ENSBTAG00000015834.6|UniProtKB=A0A3Q1LJ25	Rho guanine nucleotide exchange factor 4;ARHGEF4;;orthologs
16	30910000	30920000	0.697316	CDC42BPB	30830079	31027426	BOVIN|Ensembl=ENSBTAG00000016456.6|UniProtKB=E1BP72	Non-specific serine_threonine protein kinase;CDC42BPB;PTN007723433;orthologs
3	46030000	46040000	0.696921	LOC102186637	45934178	46138058	NA	NA
17	45360000	45370000	0.696802	PRMT7	45359799	45396610	BOVIN|Ensembl=ENSBTAG00000009638.5|UniProtKB=A0A3Q1MF51	Protein arginine N-methyltransferase;PRMT7;PTN008510118;orthologs
17	45360000	45370000	0.696802	PRMT7	45359799	45396610	BOVIN|Gene=PRMT7|UniProtKB=A6QQV6	Protein arginine N-methyltransferase 7;PRMT7;PTN001238657;orthologs
17	58820000	58830000	0.696428	LEUTX	58811832	58821653	NA	NA
16	52610000	52620000	0.695365	SPEN	52596905	52660352	BOVIN|Ensembl=ENSBTAG00000018729.7|UniProtKB=E1BNF6	Spen family transcriptional repressor;SPEN;PTN000573525;orthologs
17	58960000	58970000	0.693203	AAGAB	58965437	58966384	BOVIN|Ensembl=ENSBTAG00000040368.3|UniProtKB=A5PKE7	Alpha and gamma adaptin binding protein;AAGAB;PTN000379522;orthologs
3	47170000	47180000	0.69302	ARHGEF4	47175982	47191176	BOVIN|Ensembl=ENSBTAG00000015834.6|UniProtKB=A0A3Q1LJ25	Rho guanine nucleotide exchange factor 4;ARHGEF4;;orthologs
21	19290000	19300000	0.692632	TADA3	19286495	19295112	BOVIN|Ensembl=ENSBTAG00000007961|UniProtKB=Q5EAE2	Transcriptional adapter 3;TADA3;PTN000339305;orthologs
2	155790000	155800000	0.69221	CAPRIN2	155770690	155810413	BOVIN|Ensembl=ENSBTAG00000019373.6|UniProtKB=F1MCP8	Caprin family member 2;CAPRIN2;PTN007717820;orthologs
2	155790000	155800000	0.69221	CAPRIN2	155770690	155809871	BOVIN|Ensembl=ENSBTAG00000019373.6|UniProtKB=F1MCP8	Caprin family member 2;CAPRIN2;PTN007717820;orthologs
10	55950000	55960000	0.689308	LOC108634660	55939717	55962520	NA	NA
10	55950000	55960000	0.689308	ZNF280D	55914488	56012934	NA	NA
10	55950000	55960000	0.689308	ZNF280D	55913238	56012934	NA	NA
10	55950000	55960000	0.689308	ZNF280D	55913238	55977601	NA	NA
10	55950000	55960000	0.689308	ZNF280D	55913238	55977455	NA	NA
1	53770000	53780000	0.689134	HSF5	53768943	53790720	BOVIN|Ensembl=ENSBTAG00000001166.6|UniProtKB=E1B812	Heat shock transcription factor 5;HSF5;;orthologs
14	5480000	5490000	0.688987	DIAPH3	5386478	5484126	BOVIN|Ensembl=ENSBTAG00000012443.7|UniProtKB=E1BMN2	Diaphanous related formin 3;DIAPH3;PTN000575539;orthologs
12	84080000	84090000	0.688961	SCAF8	84075133	84161840	BOVIN|Ensembl=ENSBTAG00000031917.4|UniProtKB=A0A3Q1LZ51	SR-related CTD associated factor 8;SCAF8;PTN002551986;orthologs
1	35490000	35500000	0.688919	ALOX12B	35486745	35506401	BOVIN|Ensembl=ENSBTAG00000012475.6|UniProtKB=F1MXD8	Arachidonate 12-lipoxygenase
1	35490000	35500000	0.688919	ALOX15B	35486745	35506401	BOVIN|Ensembl=ENSBTAG00000008779.6|UniProtKB=F1MXW0	Arachidonate 15-lipoxygenase type B;ALOX15B;PTN000206248;orthologs
1	35490000	35500000	0.688919	ALOXE3	35486745	35506401	BOVIN|Ensembl=ENSBTAG00000012478.5|UniProtKB=E1BIT6	Arachidonate lipoxygenase 3;ALOXE3;PTN007536218;orthologs
13	71280000	71290000	0.687884	FYN	71283833	71306367	BOVIN|Ensembl=ENSBTAG00000011851|UniProtKB=A0JNB0	Tyrosine-protein kinase Fyn;FYN;PTN000701101;orthologs
13	71280000	71290000	0.687884	LCK	71282927	71306367	BOVIN|Ensembl=ENSBTAG00000012695.5|UniProtKB=Q3ZCM0	Tyrosine-protein kinase;LCK;PTN007801732;orthologs
13	71280000	71290000	0.687884	YES1	71283360	71306367	BOVIN|Ensembl=ENSBTAG00000001523.6|UniProtKB=A7MB57	Tyrosine-protein kinase;YES1;PTN000701051;orthologs
13	63790000	63800000	0.68767	GMEB2	63796776	63807877	BOVIN|Ensembl=ENSBTAG00000014769.6|UniProtKB=E1BNL6	Glucocorticoid modulatory element binding protein 2;GMEB2;PTN007440201;orthologs
3	46100000	46110000	0.686907	LOC102186637	45934178	46138058	NA	NA
17	11440000	11450000	0.6867	DDX19A	11426355	11443000	BOVIN|Ensembl=ENSBTAG00000003570|UniProtKB=Q3ZBV2	ATP-dependent RNA helicase DDX19A;DDX19A;PTN008254836;orthologs
16	52870000	52880000	0.685997	DDI1	52842654	52874612	BOVIN|Gene=DDI1|UniProtKB=Q2T9Z1	Protein DDI1 homolog 1;DDI1;PTN000308634;orthologs
16	52870000	52880000	0.685997	DDI1	52842654	52874612	BOVIN|Ensembl=ENSBTAG00000002887.6|UniProtKB=F1MG01	Protein DDI1 homolog 1;DDI1;PTN002657923;orthologs
16	52870000	52880000	0.685997	DDI2	52836110	52874612	NA	NA
16	52870000	52880000	0.685997	DDI2	52842153	52874612	NA	NA
22	47390000	47400000	0.685716	PPP1CA	47393493	47396542	BOVIN|Ensembl=ENSBTAG00000012146|UniProtKB=Q3T0E7	Serine_threonine-protein phosphatase PP1-alpha catalytic subunit;PPP1CA;PTN000911471;orthologs
22	47390000	47400000	0.685716	PPP1CB	47393493	47396542	BOVIN|Ensembl=ENSBTAG00000012447|UniProtKB=Q3SWW9	Serine_threonine-protein phosphatase PP1-beta catalytic subunit;PPP1CB;PTN001704963;orthologs
22	47390000	47400000	0.685716	RAD9A	47387497	47392542	BOVIN|Ensembl=ENSBTAG00000012141.6|UniProtKB=A0A3S5ZPW0	Cell cycle checkpoint control protein;RAD9A;PTN007644852;orthologs
22	47390000	47400000	0.685716	TBC1D10C	47397931	47402721	BOVIN|Ensembl=ENSBTAG00000013133.6|UniProtKB=A0A3S5ZPJ1	TBC1 domain family member 10C;TBC1D10C;PTN000764220;orthologs
16	52620000	52630000	0.685618	SPEN	52596905	52660352	BOVIN|Ensembl=ENSBTAG00000018729.7|UniProtKB=E1BNF6	Spen family transcriptional repressor;SPEN;PTN000573525;orthologs
13	63690000	63700000	0.685524	ZBTB46	63694086	63722627	BOVIN|Ensembl=ENSBTAG00000016667.4|UniProtKB=E1BM43	Zinc finger and BTB domain containing 46;ZBTB46;PTN000578097;orthologs
3	169770000	169780000	0.684865	PUM2	169753981	169821042	BOVIN|Ensembl=ENSBTAG00000011155.6|UniProtKB=A0A3Q1M1D9	Pumilio RNA binding family member 2;PUM2;PTN000283565;orthologs
22	47380000	47390000	0.684408	RAD9A	47387497	47392542	BOVIN|Ensembl=ENSBTAG00000012141.6|UniProtKB=A0A3S5ZPW0	Cell cycle checkpoint control protein;RAD9A;PTN007644852;orthologs
1	210000	220000	0.683641	HELZ	111100	242218	BOVIN|Ensembl=ENSBTAG00000004746.6|UniProtKB=F1MKC7	Helicase with zinc finger;HELZ;PTN000709136;orthologs
1	200000	210000	0.683489	HELZ	111100	242218	BOVIN|Ensembl=ENSBTAG00000004746.6|UniProtKB=F1MKC7	Helicase with zinc finger;HELZ;PTN000709136;orthologs
3	45990000	46000000	0.683217	LOC102186637	45934178	46138058	NA	NA
1	12810000	12820000	0.683112	CD7	12818555	12827520	BOVIN|Ensembl=ENSBTAG00000011359.5|UniProtKB=A5PK95	CD7 molecule;CD7;PTN000393992;orthologs
11	85800000	85810000	0.68282	ESRP1	85778697	85825044	BOVIN|Ensembl=ENSBTAG00000021838.6|UniProtKB=F1MVN3	Epithelial splicing regulatory protein 1;ESRP1;PTN000360119;orthologs
11	85800000	85810000	0.68282	ESRP1	85790907	85825044	BOVIN|Ensembl=ENSBTAG00000021838.6|UniProtKB=F1MVN3	Epithelial splicing regulatory protein 1;ESRP1;PTN000360119;orthologs
11	85800000	85810000	0.68282	ESRP2	85778539	85825044	NA	NA
24	12300000	12310000	0.682617	CMTR1	12300678	12357957	BOVIN|Ensembl=ENSBTAG00000017091|UniProtKB=A2VE39	Cap-specific mRNA (nucleoside-2'-O-)-methyltransferase 1;CMTR1;PTN007657108;orthologs
16	45920000	45930000	0.682312	LDHAL6B	45918717	45920147	BOVIN|Gene=LDHAL6B|UniProtKB=Q3T056	L-lactate dehydrogenase A-like 6B;LDHAL6B;PTN001694094;orthologs
17	45800000	45810000	0.682212	TANGO6	45798711	45865865	BOVIN|Ensembl=ENSBTAG00000013941.6|UniProtKB=F1MNM6	Transport and golgi organization 6 homolog;TANGO6;PTN000469086;orthologs
2	147650000	147660000	0.681833	BTBD11	147647375	147661173	BOVIN|Ensembl=ENSBTAG00000027064.6|UniProtKB=E1BJI4	BTB domain containing 11;BTBD11;PTN000698186;orthologs
1	65710000	65720000	0.681729	IFNAR1	65691622	65716342	BOVIN|Ensembl=ENSBTAG00000021819|UniProtKB=Q04790	Interferon alpha_beta receptor 1;IFNAR1;PTN000466278;orthologs
24	18040000	18050000	0.681637	XPO5	18035640	18077547	BOVIN|Ensembl=ENSBTAG00000018970.6|UniProtKB=A0A3Q1MH63	Exportin 5;XPO5;PTN000131768;orthologs
4	38010000	38020000	0.681245	FNDC7	37991058	38014127	BOVIN|Ensembl=ENSBTAG00000046771.2|UniProtKB=G3MZP7	Fibronectin type III domain containing 7;FNDC7;PTN001058142;orthologs
16	43940000	43950000	0.680757	PEX14	43939534	43954053	BOVIN|Ensembl=ENSBTAG00000013538.6|UniProtKB=A0A3Q1MTZ2	Peroxisomal membrane protein PEX14;PEX14;PTN000551654;orthologs
3	40120000	40130000	0.679589	LOC108633841	40121317	40123373	NA	NA
3	46700000	46710000	0.678545	IMP4	46696785	46700731	BOVIN|Ensembl=ENSBTAG00000003225|UniProtKB=Q0VD01	U3 small nucleolar ribonucleoprotein protein IMP4;IMP4;PTN000506858;orthologs
17	11450000	11460000	0.677444	DDX19A	11453248	11461421	BOVIN|Ensembl=ENSBTAG00000003570|UniProtKB=Q3ZBV2	ATP-dependent RNA helicase DDX19A;DDX19A;PTN008254836;orthologs
17	11450000	11460000	0.677444	DDX19B	11453248	11470539	BOVIN|Ensembl=ENSBTAG00000020714.4|UniProtKB=A0A3Q1NK64	RNA helicase;DDX19B;PTN002776941;orthologs
3	40240000	40250000	0.677004	KCTD17	40231551	40246371	BOVIN|Ensembl=ENSBTAG00000030646.4|UniProtKB=F1MWW3	Potassium channel tetramerization domain containing 17;KCTD17;PTN000384043;orthologs
3	40240000	40250000	0.677004	KCTD17	40228461	40246371	BOVIN|Ensembl=ENSBTAG00000030646.4|UniProtKB=F1MWW3	Potassium channel tetramerization domain containing 17;KCTD17;PTN000384043;orthologs
3	40240000	40250000	0.677004	KCTD17	40229838	40246371	BOVIN|Ensembl=ENSBTAG00000030646.4|UniProtKB=F1MWW3	Potassium channel tetramerization domain containing 17;KCTD17;PTN000384043;orthologs
3	40240000	40250000	0.677004	KCTD5	40230203	40246371	BOVIN|Ensembl=ENSBTAG00000040575|UniProtKB=A5PKG7	BTB_POZ domain-containing protein KCTD5;KCTD5;PTN007642450;orthologs
3	41190000	41200000	0.676495	CLCN7	41181303	41199802	BOVIN|Ensembl=ENSBTAG00000015889|UniProtKB=Q4PKH3	H(+)_Cl(-) exchange transporter 7;CLCN7;PTN007527312;orthologs
17	24240000	24250000	0.676201	SPG7	24232329	24253476	BOVIN|Ensembl=ENSBTAG00000012041.5|UniProtKB=A7E2Z6	SPG7 matrix AAA peptidase subunit
4	23650000	23660000	0.675842	OTUD7B	23657610	23679372	BOVIN|Ensembl=ENSBTAG00000001586.6|UniProtKB=E1B9S7	Ubiquitinyl hydrolase 1;OTUD7B;PTN000332266;orthologs
1	13350000	13360000	0.675407	WDR45B	13347558	13369823	BOVIN|Ensembl=ENSBTAG00000003695.4|UniProtKB=F1MW27	WD repeat domain 45B;WDR45B;PTN000132297;orthologs
16	52250000	52260000	0.675263	TNFRSF18	52249431	52252104	BOVIN|Ensembl=ENSBTAG00000015632.6|UniProtKB=A0A3Q1M9X1	TNF receptor superfamily member 18;TNFRSF18;PTN000558934;orthologs
16	52250000	52260000	0.675263	TTLL10	52257195	52271962	BOVIN|Ensembl=ENSBTAG00000018028.6|UniProtKB=F1N325	Tubulin tyrosine ligase like 10;TTLL10;PTN000261400;orthologs
8	42600000	42610000	0.675209	ZCCHC10	42606091	42619361	BOVIN|Ensembl=ENSBTAG00000030616.4|UniProtKB=Q2TBL3	Zinc finger CCHC-type containing 10;ZCCHC10;PTN000337204;orthologs
13	69650000	69660000	0.674795	PSMF1	69644568	69684160	BOVIN|Ensembl=ENSBTAG00000018417|UniProtKB=Q3SX30	Proteasome inhibitor PI31 subunit;PSMF1;PTN000327654;orthologs
9	61810000	61820000	0.674347	EHBP1	61770779	61822649	BOVIN|Ensembl=ENSBTAG00000044173.3|UniProtKB=F1MQA8	EH domain binding protein 1;EHBP1;PTN007739254;orthologs
13	56360000	56370000	0.674319	DIP2A	56279087	56400050	BOVIN|Ensembl=ENSBTAG00000011495.7|UniProtKB=A0A3Q1NMY7	Disco interacting A;DIP2A;PTN000509134;orthologs
13	56360000	56370000	0.674319	DIP2C	56256723	56400050	BOVIN|Ensembl=ENSBTAG00000006531.5|UniProtKB=F1MKT7	Disco interacting C;DIP2C;PTN000509149;orthologs
16	52240000	52250000	0.674043	TNFRSF18	52249431	52252104	BOVIN|Ensembl=ENSBTAG00000015632.6|UniProtKB=A0A3Q1M9X1	TNF receptor superfamily member 18;TNFRSF18;PTN000558934;orthologs
16	52240000	52250000	0.674043	TNFRSF4	52241876	52244481	BOVIN|Ensembl=ENSBTAG00000015635.6|UniProtKB=A0A3Q1M5M3	TNF receptor superfamily member 4;TNFRSF4;PTN000559272;orthologs
17	47070000	47080000	0.673183	LOC510185	47077216	47082481	NA	NA
11	47410000	47420000	0.67318	COPS5	47415811	47432596	BOVIN|Ensembl=ENSBTAG00000002784.6|UniProtKB=F1MBP8	COP9 signalosome subunit 5;COPS5;PTN000045395;orthologs
11	47410000	47420000	0.67318	COPS5	47415811	47430155	BOVIN|Ensembl=ENSBTAG00000002784.6|UniProtKB=F1MBP8	COP9 signalosome subunit 5;COPS5;PTN000045395;orthologs
2	155800000	155810000	0.673067	CAPRIN2	155770690	155810413	BOVIN|Ensembl=ENSBTAG00000019373.6|UniProtKB=F1MCP8	Caprin family member 2;CAPRIN2;PTN007717820;orthologs
2	155800000	155810000	0.673067	CAPRIN2	155770690	155809871	BOVIN|Ensembl=ENSBTAG00000019373.6|UniProtKB=F1MCP8	Caprin family member 2;CAPRIN2;PTN007717820;orthologs
9	61800000	61810000	0.672965	EHBP1	61770779	61822649	BOVIN|Ensembl=ENSBTAG00000044173.3|UniProtKB=F1MQA8	EH domain binding protein 1;EHBP1;PTN007739254;orthologs
14	33690000	33700000	0.672783	KATNA1	33677499	33717694	BOVIN|Ensembl=ENSBTAG00000032024.4|UniProtKB=E1BH39	Katanin p60 ATPase-containing subunit A1;KATNA1;PTN000553563;orthologs
14	33690000	33700000	0.672783	KATNAL1	33677499	33717694	BOVIN|Ensembl=ENSBTAG00000009340.6|UniProtKB=F1MAX6	Multifunctional fusion protein;KATNAL1;PTN000553534;orthologs
1	14330000	14340000	0.672305	BPTF	14299242	14364949	BOVIN|Ensembl=ENSBTAG00000014598.6|UniProtKB=A0A3Q1N3A3	Bromodomain PHD finger transcription factor;BPTF;PTN000525062;orthologs
1	190000	200000	0.671528	HELZ	111100	242218	BOVIN|Ensembl=ENSBTAG00000004746.6|UniProtKB=F1MKC7	Helicase with zinc finger;HELZ;PTN000709136;orthologs
13	76670000	76680000	0.671501	RPRD1A	76664702	76694847	BOVIN|Ensembl=ENSBTAG00000005497|UniProtKB=Q0P5J9	Regulation of nuclear pre-mRNA domain-containing protein 1A;RPRD1A;PTN007576538;orthologs
13	76670000	76680000	0.671501	RPRD1A	76664702	76694766	BOVIN|Ensembl=ENSBTAG00000005497|UniProtKB=Q0P5J9	Regulation of nuclear pre-mRNA domain-containing protein 1A;RPRD1A;PTN007576538;orthologs
13	76670000	76680000	0.671501	RPRD1B	76664702	76695508	BOVIN|Ensembl=ENSBTAG00000005086.5|UniProtKB=A0A3Q1MWX6	Regulation of nuclear pre-mRNA domain containing 1B;RPRD1B;PTN000279264;orthologs
4	19360000	19370000	0.671084	UBAP2L	19342980	19382215	BOVIN|Ensembl=ENSBTAG00000004271.5|UniProtKB=A6QLT5	UBAP2L protein;UBAP2L;PTN007660557;orthologs
4	19360000	19370000	0.671084	UBAP2L	19343714	19382215	BOVIN|Ensembl=ENSBTAG00000004271.5|UniProtKB=A6QLT5	UBAP2L protein;UBAP2L;PTN007660557;orthologs
4	19360000	19370000	0.671084	UBAP2L	19349113	19382215	BOVIN|Ensembl=ENSBTAG00000004271.5|UniProtKB=A6QLT5	UBAP2L protein;UBAP2L;PTN007660557;orthologs
9	94610000	94620000	0.670991	RABGAP1	94527075	94637841	BOVIN|Ensembl=ENSBTAG00000039172.4|UniProtKB=F1N746	RAB GTPase activating protein 1;RABGAP1;PTN000537681;orthologs
3	40440000	40450000	0.670645	LOC102183842	40403183	40488426	NA	NA

## Sheet: Chr3_Fusion
KEL	Window Start	Window End	FST	Gene	Gene Start	Gene End	Panther1	Panther2
3	38430000	38440000	0.577171	PPL	38385692	38432453	BOVIN|Ensembl=ENSBTAG00000002178.6|UniProtKB=F1N2K8	Periplakin;PPL;PTN007739374;orthologs
3	38440000	38450000	0.626877	UBN1	38435423	38461727	BOVIN|Ensembl=ENSBTAG00000001736.5|UniProtKB=G3N0Y4	Ubinuclein 1;UBN1;PTN000419379;orthologs
3	38450000	38460000	0.557296	UBN1	38435423	38461727	BOVIN|Ensembl=ENSBTAG00000001736.5|UniProtKB=G3N0Y4	Ubinuclein 1;UBN1;PTN000419379;orthologs
3	38460000	38470000	0.613552	UBN1	38435423	38461727	BOVIN|Ensembl=ENSBTAG00000001736.5|UniProtKB=G3N0Y4	Ubinuclein 1;UBN1;PTN000419379;orthologs
3	38470000	38480000	0.605652	GLYR1	38474504	38495224	BOVIN|Ensembl=ENSBTAG00000001731|UniProtKB=A4FUF0	Putative oxidoreductase GLYR1;GLYR1;PTN008112870;orthologs
3	38480000	38490000	0.606918	GLYR1	38474504	38495224	BOVIN|Ensembl=ENSBTAG00000001731|UniProtKB=A4FUF0	Putative oxidoreductase GLYR1;GLYR1;PTN008112870;orthologs
3	38490000	38500000	0.563398	GLYR1	38474504	38495224	BOVIN|Ensembl=ENSBTAG00000001731|UniProtKB=A4FUF0	Putative oxidoreductase GLYR1;GLYR1;PTN008112870;orthologs
3	38500000	38510000	0.63164	ROGDI	38497585	38503056	BOVIN|Ensembl=ENSBTAG00000016331|UniProtKB=Q148F6	Protein rogdi homolog;ROGDI;PTN007618243;orthologs
3	38510000	38520000	0.621106	2012-09-01	38511335	38521150	NA	NA
3	38520000	38530000	0.599763	2012-09-01	38511335	38521150	NA	NA
3	38530000	38540000	0.657389	ZNF500	38537812	38544566	BOVIN|Ensembl=ENSBTAG00000037566.3|UniProtKB=F6QXN2	Zinc finger protein 500;ZNF500;;orthologs
3	38540000	38550000	0.524923	C25H16orf71	38547699	38556151	NA	NA
3	38550000	38560000	0.613668	ANKS3	38559473	38572276	BOVIN|Ensembl=ENSBTAG00000006593.5|UniProtKB=E1BFT9	Ankyrin repeat and sterile alpha motif domain containing 3;ANKS3;PTN000653117;orthologs
3	38560000	38570000	0.588283	ANKS3	38559473	38572276	BOVIN|Ensembl=ENSBTAG00000006593.5|UniProtKB=E1BFT9	Ankyrin repeat and sterile alpha motif domain containing 3;ANKS3;PTN000653117;orthologs
3	38570000	38580000	0.622271	ANKS3	38559473	38572276	BOVIN|Ensembl=ENSBTAG00000006593.5|UniProtKB=E1BFT9	Ankyrin repeat and sterile alpha motif domain containing 3;ANKS3;PTN000653117;orthologs
3	38580000	38590000	0.608768	MGRN1	38587712	38621221	BOVIN|Ensembl=ENSBTAG00000018999.6|UniProtKB=A0A3Q1MY63	RING-type E3 ubiquitin transferase;MGRN1;PTN000543108;orthologs
3	38590000	38600000	0.482601	MGRN1	38586362	38621221	BOVIN|Ensembl=ENSBTAG00000018999.6|UniProtKB=A0A3Q1MY63	RING-type E3 ubiquitin transferase;MGRN1;PTN000543108;orthologs
3	38600000	38610000	0.488532	MGRN1	38586362	38621221	BOVIN|Ensembl=ENSBTAG00000018999.6|UniProtKB=A0A3Q1MY63	RING-type E3 ubiquitin transferase;MGRN1;PTN000543108;orthologs
3	38610000	38620000	0.512703	MGRN1	38587712	38621221	BOVIN|Ensembl=ENSBTAG00000018999.6|UniProtKB=A0A3Q1MY63	RING-type E3 ubiquitin transferase;MGRN1;PTN000543108;orthologs
3	38620000	38630000	0.465592	MGRN1	38586362	38621221	BOVIN|Ensembl=ENSBTAG00000018999.6|UniProtKB=A0A3Q1MY63	RING-type E3 ubiquitin transferase;MGRN1;PTN000543108;orthologs
3	38630000	38640000	0.339	C25H16orf96	38639744	38674384	NA	NA
3	38640000	38650000	0.468789	C25H16orf96	38639744	38674384	NA	NA
3	38650000	38660000	0.56745	C25H16orf96	38639744	38674384	NA	NA
3	38660000	38670000	0.296017	C25H16orf96	38639744	38674384	NA	NA
3	38670000	38680000	0.432491	C25H16orf96	38639744	38674384	NA	NA
3	38710000	38720000	0.528552	CDIP1	38713085	38714254	BOVIN|Ensembl=ENSBTAG00000018938|UniProtKB=Q58D45	Cell death-inducing p53-target protein 1;CDIP1;PTN002358800;orthologs
3	38720000	38730000	0.510422	HMOX2	38716882	38720268	BOVIN|Ensembl=ENSBTAG00000018937.6|UniProtKB=F1MTY9	Heme oxygenase (biliverdin-producing);HMOX2;PTN000076462;orthologs
3	38750000	38760000	0.413115	NMRAL1	38757987	38763546	BOVIN|Ensembl=ENSBTAG00000010015|UniProtKB=Q0VCN1	NmrA-like family domain-containing protein 1;NMRAL1;PTN000367340;orthologs
3	38760000	38770000	0.422906	DNAJA3	38767720	38799375	BOVIN|Ensembl=ENSBTAG00000010013.6|UniProtKB=A0A3Q1N9H8	DnaJ heat shock protein family (Hsp40) member A3;DNAJA3;PTN000636633;orthologs
3	38770000	38780000	0.41771	DNAJA3	38774247	38799375	BOVIN|Ensembl=ENSBTAG00000010013.6|UniProtKB=A0A3Q1N9H8	DnaJ heat shock protein family (Hsp40) member A3;DNAJA3;PTN000636633;orthologs
3	38780000	38790000	0.375683	DNAJA3	38767720	38799375	BOVIN|Ensembl=ENSBTAG00000010013.6|UniProtKB=A0A3Q1N9H8	DnaJ heat shock protein family (Hsp40) member A3;DNAJA3;PTN000636633;orthologs
3	38790000	38800000	0.363302	DNAJA3	38767720	38799375	BOVIN|Ensembl=ENSBTAG00000010013.6|UniProtKB=A0A3Q1N9H8	DnaJ heat shock protein family (Hsp40) member A3;DNAJA3;PTN000636633;orthologs
3	38800000	38810000	0.303599	LOC102188914	38808073	38860486	NA	NA
3	38810000	38820000	0.352223	LOC102188914	38808073	38860486	NA	NA
3	38820000	38830000	0.458749	LOC102188914	38808073	38860486	NA	NA
3	38830000	38840000	0.564751	LOC102188914	38808073	38860486	NA	NA
3	38840000	38850000	0.526698	LOC102188914	38808073	38860486	NA	NA
3	38850000	38860000	0.511657	LOC102188914	38808073	38860486	NA	NA
3	38860000	38870000	0.566788	LOC102188914	38808073	38860486	NA	NA
3	38870000	38880000	0.5204	GLIS2	38871657	38876145	BOVIN|Ensembl=ENSBTAG00000009199.4|UniProtKB=E1BKE4	GLIS family zinc finger 2;GLIS2;PTN000456689;orthologs
3	38910000	38920000	0.370201	TFAP4	38918661	38930057	BOVIN|Ensembl=ENSBTAG00000033174.4|UniProtKB=A6QLV4	TFAP4 protein;TFAP4;PTN000405236;orthologs
3	38920000	38930000	0.619893	TFAP4	38918661	38930057	BOVIN|Ensembl=ENSBTAG00000033174.4|UniProtKB=A6QLV4	TFAP4 protein;TFAP4;PTN000405236;orthologs
3	38930000	38940000	0.5024	TFAP4	38918661	38930057	BOVIN|Ensembl=ENSBTAG00000033174.4|UniProtKB=A6QLV4	TFAP4 protein;TFAP4;PTN000405236;orthologs
3	38960000	38970000	0.558737	SRL	38967194	38976785	BOVIN|Ensembl=ENSBTAG00000001078.6|UniProtKB=F1MJW7	Sarcalumenin;SRL;PTN000130994;orthologs
3	38970000	38980000	0.494531	SRL	38967194	38976785	BOVIN|Ensembl=ENSBTAG00000001078.6|UniProtKB=F1MJW7	Sarcalumenin;SRL;PTN000130994;orthologs
3	39020000	39030000	0.569714	ADCY9	39024577	39033053	BOVIN|Ensembl=ENSBTAG00000016629.6|UniProtKB=E1BM79	Adenylate cyclase 9;ADCY9;PTN000229270;orthologs
3	39030000	39040000	0.473193	ADCY9	39024577	39033053	BOVIN|Ensembl=ENSBTAG00000016629.6|UniProtKB=E1BM79	Adenylate cyclase 9;ADCY9;PTN000229270;orthologs
3	39090000	39100000	0.627536	ADCY9	39094580	39130278	BOVIN|Ensembl=ENSBTAG00000016629.6|UniProtKB=E1BM79	Adenylate cyclase 9;ADCY9;PTN000229270;orthologs
3	39100000	39110000	0.564437	ADCY9	39094580	39130278	BOVIN|Ensembl=ENSBTAG00000016629.6|UniProtKB=E1BM79	Adenylate cyclase 9;ADCY9;PTN000229270;orthologs
3	39110000	39120000	0.611965	ADCY9	39094580	39130278	BOVIN|Ensembl=ENSBTAG00000016629.6|UniProtKB=E1BM79	Adenylate cyclase 9;ADCY9;PTN000229270;orthologs
3	39120000	39130000	0.650533	ADCY9	39094580	39130278	BOVIN|Ensembl=ENSBTAG00000016629.6|UniProtKB=E1BM79	Adenylate cyclase 9;ADCY9;PTN000229270;orthologs
3	39130000	39140000	0.624581	ADCY9	39094580	39130278	BOVIN|Ensembl=ENSBTAG00000016629.6|UniProtKB=E1BM79	Adenylate cyclase 9;ADCY9;PTN000229270;orthologs
3	39350000	39360000	0.380631	TRAP1	39359494	39381181	BOVIN|Ensembl=ENSBTAG00000020109|UniProtKB=Q2TBI4	Heat shock protein 75 kDa
3	39360000	39370000	0.351455	TRAP1	39359494	39381181	BOVIN|Ensembl=ENSBTAG00000020109|UniProtKB=Q2TBI4	Heat shock protein 75 kDa
3	39370000	39380000	0.328877	TRAP1	39359494	39381181	BOVIN|Ensembl=ENSBTAG00000020109|UniProtKB=Q2TBI4	Heat shock protein 75 kDa
3	39380000	39390000	0.415053	DNASE1	39381574	39383855	BOVIN|Ensembl=ENSBTAG00000020107|UniProtKB=P00639	Deoxyribonuclease-1;DNASE1;PTN000146564;orthologs
3	39410000	39420000	0.210132	GTSE1	39413445	39415590	BOVIN|Ensembl=ENSBTAG00000007102.6|UniProtKB=F6Q0H8	G2 and S-phase expressed 1;GTSE1;PTN000491666;orthologs
3	39420000	39430000	0.434918	SLX4	39421031	39436788	BOVIN|Ensembl=ENSBTAG00000004509.6|UniProtKB=F1N7Q0	Structure-specific endonuclease subunit SLX4;SLX4;PTN000489037;orthologs
3	39430000	39440000	0.456897	SLX4	39421031	39436788	BOVIN|Ensembl=ENSBTAG00000004509.6|UniProtKB=F1N7Q0	Structure-specific endonuclease subunit SLX4;SLX4;PTN000489037;orthologs
3	39450000	39460000	0.433394	NLRC3	39458364	39474271	BOVIN|Ensembl=ENSBTAG00000004505.5|UniProtKB=A0A3Q1ND27	NLR family CARD domain containing 3;NLRC3;PTN000648061;orthologs
3	39460000	39470000	0.46088	NLRC3	39458364	39474271	BOVIN|Ensembl=ENSBTAG00000004505.5|UniProtKB=A0A3Q1ND27	NLR family CARD domain containing 3;NLRC3;PTN000648061;orthologs
3	39470000	39480000	0.370976	CLUAP1	39478428	39505296	BOVIN|Ensembl=ENSBTAG00000004502.6|UniProtKB=A0A3Q1LWV3	Clusterin associated protein 1;CLUAP1;PTN000489148;orthologs
3	39480000	39490000	0.585416	CLUAP1	39478428	39505296	BOVIN|Ensembl=ENSBTAG00000004502.6|UniProtKB=A0A3Q1LWV3	Clusterin associated protein 1;CLUAP1;PTN000489148;orthologs
3	39490000	39500000	0.552052	CLUAP1	39478428	39505296	BOVIN|Ensembl=ENSBTAG00000004502.6|UniProtKB=A0A3Q1LWV3	Clusterin associated protein 1;CLUAP1;PTN000489148;orthologs
3	39500000	39510000	0.609492	CLUAP1	39478428	39505296	BOVIN|Ensembl=ENSBTAG00000004502.6|UniProtKB=A0A3Q1LWV3	Clusterin associated protein 1;CLUAP1;PTN000489148;orthologs
3	39510000	39520000	0.467818	C25H16orf90	39514215	39515579	NA	NA
3	39520000	39530000	0.595748	NAA60	39519585	39524620	BOVIN|Ensembl=ENSBTAG00000004875|UniProtKB=Q17QK9	N-alpha-acetyltransferase 60;NAA60;PTN000380961;orthologs
3	39550000	39560000	0.454269	ZNF174	39557690	39563150	BOVIN|Ensembl=ENSBTAG00000001614.5|UniProtKB=A0A3S5ZP49	Zinc finger protein 174;ZNF174;PTN002755683;orthologs
3	39560000	39570000	0.427173	ZNF174	39557690	39563150	BOVIN|Ensembl=ENSBTAG00000001614.5|UniProtKB=A0A3S5ZP49	Zinc finger protein 174;ZNF174;PTN002755683;orthologs
3	39580000	39590000	0.556531	OR2C1	39586767	39587705	BOVIN|Ensembl=ENSBTAG00000001606.5|UniProtKB=F1N5X4	Olfactory receptor;OR2C1;PTN001245832;orthologs
3	39620000	39630000	0.570549	LOC102178686	39623055	39628840	NA	NA
3	39630000	39640000	0.388223	SNX17	39635640	39637253	BOVIN|Ensembl=ENSBTAG00000019515|UniProtKB=Q5EA77	Sorting nexin-17;SNX17;PTN000277267;orthologs
3	39640000	39650000	0.546801	ZNF75A	39643965	39651553	BOVIN|Ensembl=ENSBTAG00000054437.1|UniProtKB=A8E4M3	ZNF75A protein;ZNF75A;PTN002810709;orthologs
3	39650000	39660000	0.583906	TIGD7	39657212	39658858	NA	NA
3	39660000	39670000	0.522769	LOC108633877	39660076	39660692	NA	NA
3	39670000	39680000	0.390233	ZNF263	39664796	39670316	BOVIN|Ensembl=ENSBTAG00000018625.6|UniProtKB=F1N176	Zinc finger protein 263;ZNF263;PTN000577397;orthologs
3	39680000	39690000	0.571379	MEFV	39689885	39701517	BOVIN|Ensembl=ENSBTAG00000019123.6|UniProtKB=A0A3Q1M2Q8	MEFV innate immuity regulator
3	39690000	39700000	0.365274	MEFV	39689885	39701517	BOVIN|Ensembl=ENSBTAG00000019123.6|UniProtKB=A0A3Q1M2Q8	MEFV innate immuity regulator
3	39700000	39710000	0.450089	MEFV	39689885	39701517	BOVIN|Ensembl=ENSBTAG00000019123.6|UniProtKB=A0A3Q1M2Q8	MEFV innate immuity regulator
3	39710000	39720000	0.496061	ZNF200	39709476	39717811	BOVIN|Ensembl=ENSBTAG00000005195.6|UniProtKB=A4IF67	ZNF200 protein;ZNF200;PTN000695631;orthologs
3	39720000	39730000	0.467201	OR1F1E	39726485	39727429	BOVIN|Ensembl=ENSBTAG00000048902.1|UniProtKB=M5FK71	Olfactory receptor;OR1F1E;PTN008273644;orthologs
3	39730000	39740000	0.579787	LOC102185624	39738484	39739425	NA	NA
3	39740000	39750000	0.579512	LOC102185624	39745156	39745887	NA	NA
3	39800000	39810000	0.516166	CASP16	39800119	39805223	NA	NA
3	39810000	39820000	0.519312	ZNF205	39819133	39826693	BOVIN|Ensembl=ENSBTAG00000005572|UniProtKB=Q58DK7	Zinc finger protein 205;ZNF205;PTN004619034;orthologs
3	39820000	39830000	0.562185	ZNF205	39819133	39826693	BOVIN|Ensembl=ENSBTAG00000005572|UniProtKB=Q58DK7	Zinc finger protein 205;ZNF205;PTN004619034;orthologs
3	39840000	39850000	0.297851	ZSCAN10	39845604	39849984	BOVIN|Ensembl=ENSBTAG00000034238.4|UniProtKB=E1BA35	Zinc finger and SCAN domain containing 10;ZSCAN10;PTN000691005;orthologs
3	39850000	39860000	0.382512	IL32	39852829	39855889	BOVIN|Ensembl=ENSBTAG00000050846.1|UniProtKB=A0A3Q1NFR9	Uncharacterized protein;IL32;PTN008935857;orthologs
3	39860000	39870000	0.194232	LOC108633902	39868654	39871793	NA	NA
3	39870000	39880000	0.217041	LOC108633902	39868654	39871793	NA	NA
3	39880000	39890000	0.375848	MMP25	39876069	39885350	BOVIN|Ensembl=ENSBTAG00000016424.5|UniProtKB=F1N1F5	Matrix metallopeptidase 25;MMP25;PTN000023888;orthologs
3	39900000	39910000	0.459723	BICDL2	39907821	39913907	BOVIN|Ensembl=ENSBTAG00000019920.5|UniProtKB=E1BM24	BICD family like cargo adaptor 2;BICDL2;PTN000781771;orthologs
3	39910000	39920000	0.331056	BICDL2	39907821	39913907	BOVIN|Ensembl=ENSBTAG00000019920.5|UniProtKB=E1BM24	BICD family like cargo adaptor 2;BICDL2;PTN000781771;orthologs
3	39920000	39930000	0.323344	CLDN6	39924368	39925033	BOVIN|Ensembl=ENSBTAG00000045901.2|UniProtKB=G3N0D8	Claudin;CLDN6;PTN000946448;orthologs
3	39930000	39940000	0.420085	GREP1	39938124	39950069	NA	NA
3	39940000	39950000	0.434063	GREP1	39938124	39950069	NA	NA
3	39950000	39960000	0.571268	GREP1	39938124	39950069	NA	NA
3	39960000	39970000	0.570079	PAQR4	39966978	39969272	BOVIN|Ensembl=ENSBTAG00000004727.4|UniProtKB=A6H740	PAQR4 protein;PAQR4;PTN000465504;orthologs
3	39970000	39980000	0.587868	KREMEN2	39971152	39975028	BOVIN|Ensembl=ENSBTAG00000020190.6|UniProtKB=E1BN12	Kremen protein;KREMEN2;PTN000668166;orthologs
3	39980000	39990000	0.512048	FLYWCH1	39982490	39993791	BOVIN|Ensembl=ENSBTAG00000006117.6|UniProtKB=A0A3Q1M6M6	FLYWCH-type zinc finger 1;FLYWCH1;PTN002836964;orthologs
3	39990000	40000000	0.602663	FLYWCH1	39982490	39993791	BOVIN|Ensembl=ENSBTAG00000006117.6|UniProtKB=A0A3Q1M6M6	FLYWCH-type zinc finger 1;FLYWCH1;PTN002836964;orthologs
3	40010000	40020000	0.617802	FLYWCH2	40017521	40019152	BOVIN|Ensembl=ENSBTAG00000038115.3|UniProtKB=E1BBK3	FLYWCH family member 2;FLYWCH2;PTN000782607;orthologs
3	40020000	40030000	0.582662	LOC112442547	40023854	40025620	NA	NA
3	40040000	40050000	0.467752	SRRM2	40048080	40062438	BOVIN|Ensembl=ENSBTAG00000012683.6|UniProtKB=A0A3Q1M0D6	Serine_arginine repetitive matrix 2;SRRM2;PTN001280454;orthologs
3	40050000	40060000	0.482244	SRRM2	40048080	40051166	BOVIN|Ensembl=ENSBTAG00000012683.6|UniProtKB=A0A3Q1M0D6	Serine_arginine repetitive matrix 2;SRRM2;PTN001280454;orthologs
3	40060000	40070000	0.500376	ELOB	40063251	40067073	NA	NA
3	40070000	40080000	0.504855	PRSS33	40075748	40085206	BOVIN|Ensembl=ENSBTAG00000034368.4|UniProtKB=E1BCU4	Serine protease 33;PRSS33;PTN000666927;orthologs
3	40080000	40090000	0.625844	LOC108633241	40085562	40096938	NA	NA
3	40090000	40100000	0.654035	LOC108633241	40085562	40096938	NA	NA
3	40100000	40110000	0.639605	PRSS21	40106593	40111217	NA	NA
3	40110000	40120000	0.643446	PRSS21	40106593	40111217	NA	NA
3	40120000	40130000	0.679589	LOC108633841	40121317	40123373	NA	NA
3	40130000	40140000	0.619356	LOC102189536	40134425	40136871	NA	NA
3	40140000	40150000	0.322754	ZG16B	40141741	40143504	BOVIN|Ensembl=ENSBTAG00000047368.2|UniProtKB=G3MZ19	Jacalin-type lectin domain-containing protein;ZG16B;PTN002130451;orthologs
3	40150000	40160000	0.547228	LOC107131805	40156990	40158072	NA	NA
3	40160000	40170000	0.630601	PRSS22	40165447	40170190	BOVIN|Ensembl=ENSBTAG00000020582.5|UniProtKB=A0A3Q1MSJ6	Serine protease 22;PRSS22;PTN000667316;orthologs
3	40170000	40180000	0.570061	PRSS22	40165447	40170190	BOVIN|Ensembl=ENSBTAG00000020582.5|UniProtKB=A0A3Q1MSJ6	Serine protease 22;PRSS22;PTN000667316;orthologs
3	40210000	40220000	0.571895	PRSS27	40215725	40222886	BOVIN|Ensembl=ENSBTAG00000040394.3|UniProtKB=F1N7F5	Serine protease 27;PRSS27;PTN000666886;orthologs
3	40220000	40230000	0.612053	KCTD17	40228461	40246371	BOVIN|Ensembl=ENSBTAG00000030646.4|UniProtKB=F1MWW3	Potassium channel tetramerization domain containing 17;KCTD17;PTN000384043;orthologs
3	40230000	40240000	0.651916	KCTD17	40229838	40246371	BOVIN|Ensembl=ENSBTAG00000030646.4|UniProtKB=F1MWW3	Potassium channel tetramerization domain containing 17;KCTD17;PTN000384043;orthologs
3	40240000	40250000	0.677004	KCTD17	40231551	40246371	BOVIN|Ensembl=ENSBTAG00000030646.4|UniProtKB=F1MWW3	Potassium channel tetramerization domain containing 17;KCTD17;PTN000384043;orthologs
3	40320000	40330000	0.642279	AMDHD2	40322065	40328582	NA	NA
3	40330000	40340000	0.595043	ATP6V0C	40329338	40334111	BOVIN|Ensembl=ENSBTAG00000026428.5|UniProtKB=A0A452DJ67	V-type proton ATPase proteolipid subunit;ATP6V0C;PTN000029629;orthologs
3	40340000	40350000	0.657707	TBC1D24	40344036	40349427	BOVIN|Gene=TBC1D24|UniProtKB=Q29RJ2	TBC1 domain family member 24;TBC1D24;PTN004634132;orthologs
3	40360000	40370000	0.615227	NTN3	40369157	40371708	BOVIN|Ensembl=ENSBTAG00000045625.2|UniProtKB=A0A3Q1LQK7	Netrin 3;NTN3;PTN000832383;orthologs
3	40370000	40380000	0.524699	C25H16orf59	40377224	40381134	NA	NA
3	40380000	40390000	0.581853	C25H16orf59	40377224	40381134	NA	NA
3	40390000	40400000	0.606445	CCNF	40384329	40400363	BOVIN|Gene=CCNF|UniProtKB=A5PK16	Cyclin-F;CCNF;PTN000020386;orthologs
3	40400000	40410000	0.513774	CCNF	40384329	40400363	BOVIN|Gene=CCNF|UniProtKB=A5PK16	Cyclin-F;CCNF;PTN000020386;orthologs
3	40410000	40420000	0.704764	LOC102183842	40403183	40488426	NA	NA
3	40420000	40430000	0.598089	LOC102183842	40403183	40488426	NA	NA
3	40430000	40440000	0.66393	LOC102183842	40403183	40488426	NA	NA
3	40440000	40450000	0.670645	LOC102183842	40403183	40488426	NA	NA
3	40450000	40460000	0.665386	LOC102183842	40403183	40488426	NA	NA
3	40460000	40470000	0.580499	LOC102183842	40403183	40488426	NA	NA
3	40470000	40480000	0.665506	LOC102183842	40403183	40488426	NA	NA
3	40480000	40490000	0.524637	LOC102183842	40403183	40488426	NA	NA
3	40510000	40520000	0.567863	ABCA3	40514549	40545705	BOVIN|Ensembl=ENSBTAG00000014903.6|UniProtKB=E1BCR1	ATP binding cassette subfamily A member 3;ABCA3;PTN000442779;orthologs
3	40520000	40530000	0.633386	ABCA3	40514549	40545705	BOVIN|Ensembl=ENSBTAG00000014903.6|UniProtKB=E1BCR1	ATP binding cassette subfamily A member 3;ABCA3;PTN000442779;orthologs
3	40530000	40540000	0.570142	ABCA3	40514549	40545705	BOVIN|Ensembl=ENSBTAG00000014903.6|UniProtKB=E1BCR1	ATP binding cassette subfamily A member 3;ABCA3;PTN000442779;orthologs
3	40540000	40550000	0.634683	ABCA3	40514549	40545705	BOVIN|Ensembl=ENSBTAG00000014903.6|UniProtKB=E1BCR1	ATP binding cassette subfamily A member 3;ABCA3;PTN000442779;orthologs
3	40550000	40560000	0.628757	RNPS1	40556312	40561696	BOVIN|Ensembl=ENSBTAG00000009969|UniProtKB=A6QR16	RNA-binding protein with serine-rich domain 1;RNPS1;PTN000397882;orthologs
3	40560000	40570000	0.643839	ECI1	40563283	40575872	BOVIN|Ensembl=ENSBTAG00000009965.4|UniProtKB=F1MTT7	Enoyl-CoA delta isomerase 1;ECI1;PTN000234977;orthologs
3	40570000	40580000	0.62028	DNASE1	40577517	40579173	BOVIN|Ensembl=ENSBTAG00000020107|UniProtKB=P00639	Deoxyribonuclease-1;DNASE1;PTN000146564;orthologs
3	40580000	40590000	0.645363	E4F1	40580489	40589747	BOVIN|Ensembl=ENSBTAG00000009961.6|UniProtKB=E1BH42	E4F transcription factor 1;E4F1;PTN000693566;orthologs
3	40590000	40600000	0.597983	BRICD5	40599948	40601179	BOVIN|Ensembl=ENSBTAG00000009945.5|UniProtKB=E1BH52	BRICHOS domain containing 5;BRICD5;PTN000420498;orthologs
3	40600000	40610000	0.558529	BRICD5	40599948	40601179	BOVIN|Ensembl=ENSBTAG00000009945.5|UniProtKB=E1BH52	BRICHOS domain containing 5;BRICD5;PTN000420498;orthologs
3	40610000	40620000	0.516333	CASKIN1	40612482	40628918	BOVIN|Ensembl=ENSBTAG00000037945.3|UniProtKB=F1MB71	CASK interacting protein 1;CASKIN1;PTN007776919;orthologs
3	40620000	40630000	0.613865	CASKIN1	40612482	40628918	BOVIN|Ensembl=ENSBTAG00000037945.3|UniProtKB=F1MB71	CASK interacting protein 1;CASKIN1;PTN007776919;orthologs
3	40630000	40640000	0.633142	TRAF7	40631001	40640658	BOVIN|Ensembl=ENSBTAG00000019073.3|UniProtKB=Q5EA56	Ring finger and WD repeat domain 1 isoform 1;TRAF7;PTN000520372;orthologs
3	40640000	40650000	0.625753	TRAF7	40631001	40640658	BOVIN|Ensembl=ENSBTAG00000019073.3|UniProtKB=Q5EA56	Ring finger and WD repeat domain 1 isoform 1;TRAF7;PTN000520372;orthologs
3	40650000	40660000	0.556009	RAB26	40656099	40660952	BOVIN|Ensembl=ENSBTAG00000000279|UniProtKB=Q29RR0	Ras-related protein Rab-26;RAB26;PTN008260119;orthologs
3	40660000	40670000	0.616758	RAB26	40656099	40660952	BOVIN|Ensembl=ENSBTAG00000000279|UniProtKB=Q29RR0	Ras-related protein Rab-26;RAB26;PTN008260119;orthologs
3	40670000	40680000	0.519755	PKD1	40675267	40712813	NA	NA
3	40680000	40690000	0.593735	PKD1	40675267	40712813	NA	NA
3	40690000	40700000	0.556441	PKD1	40675267	40712813	NA	NA
3	40700000	40710000	0.615054	PKD1	40675267	40712813	NA	NA
3	40710000	40720000	0.53275	PKD1	40675267	40712813	NA	NA
3	40720000	40730000	0.599634	TSC2	40713988	40744022	BOVIN|Ensembl=ENSBTAG00000020617.6|UniProtKB=E1BNT2	TSC complex subunit 2;TSC2;PTN007418781;orthologs
3	40730000	40740000	0.628462	TSC2	40713988	40744022	BOVIN|Ensembl=ENSBTAG00000020617.6|UniProtKB=E1BNT2	TSC complex subunit 2;TSC2;PTN007418781;orthologs
3	40740000	40750000	0.544483	NTHL1	40744857	40750182	BOVIN|Ensembl=ENSBTAG00000006272|UniProtKB=Q2KID2	Endonuclease III-like protein 1;NTHL1;PTN008103423;orthologs
3	40750000	40760000	0.395832	NTHL1	40744857	40750182	BOVIN|Ensembl=ENSBTAG00000006272|UniProtKB=Q2KID2	Endonuclease III-like protein 1;NTHL1;PTN008103423;orthologs
3	40760000	40770000	0.412442	SLC9A3R2	40751701	40762280	BOVIN|Ensembl=ENSBTAG00000013479.6|UniProtKB=G3N1L5	Na(+)_H(+) exchange regulatory cofactor NHE-RF;SLC9A3R2;PTN000367278;orthologs
3	40780000	40790000	0.527324	ZNF598	40780674	40790758	BOVIN|Ensembl=ENSBTAG00000001023.6|UniProtKB=A0A3Q1LWW3	Zinc finger protein 598
3	40790000	40800000	0.437654	SYNGR1	40794311	40797159	BOVIN|Ensembl=ENSBTAG00000005765.5|UniProtKB=A0A3Q1NHB1	Synaptogyrin;SYNGR1;PTN000089976;orthologs
3	40800000	40810000	0.539388	GFER	40800419	40802163	BOVIN|Ensembl=ENSBTAG00000017631.6|UniProtKB=E1BF52	Sulfhydryl oxidase;GFER;PTN000291248;orthologs
3	40810000	40820000	0.579657	RNF151	40814271	40818221	BOVIN|Ensembl=ENSBTAG00000009536|UniProtKB=Q2TBT8	RING finger protein 151;RNF151;PTN007647077;orthologs
3	40820000	40830000	0.508316	NDUFB10	40822335	40824528	BOVIN|Ensembl=ENSBTAG00000009534|UniProtKB=Q02373	NADH dehydrogenase [ubiquinone] 1 beta subcomplex subunit 10;NDUFB10;PTN000318161;orthologs
3	40830000	40840000	0.544558	RPL3L	40827496	40834136	BOVIN|Ensembl=ENSBTAG00000009533|UniProtKB=Q3SZ10	60S ribosomal protein L3-like;RPL3L;PTN007503462;orthologs
3	40850000	40860000	0.568869	HS3ST6	40850360	40856284	BOVIN|Ensembl=ENSBTAG00000019249.3|UniProtKB=E1B729	Sulfotransferase;HS3ST6;PTN000064177;orthologs
3	40900000	40910000	0.542076	MEIOB	40906034	40935334	BOVIN|Ensembl=ENSBTAG00000020001.6|UniProtKB=E1BA02	Meiosis specific with OB-fold;MEIOB;PTN000475791;orthologs
3	40910000	40920000	0.602929	MEIOB	40906034	40935334	BOVIN|Ensembl=ENSBTAG00000020001.6|UniProtKB=E1BA02	Meiosis specific with OB-fold;MEIOB;PTN000475791;orthologs
3	40920000	40930000	0.620227	MEIOB	40906034	40935334	BOVIN|Ensembl=ENSBTAG00000020001.6|UniProtKB=E1BA02	Meiosis specific with OB-fold;MEIOB;PTN000475791;orthologs
3	40930000	40940000	0.577927	MEIOB	40906034	40935334	BOVIN|Ensembl=ENSBTAG00000020001.6|UniProtKB=E1BA02	Meiosis specific with OB-fold;MEIOB;PTN000475791;orthologs
3	40940000	40950000	0.588591	FAHD1	40947720	40948385	BOVIN|Ensembl=ENSBTAG00000033015|UniProtKB=Q2HJ98	Acylpyruvase FAHD1
3	40950000	40960000	0.571994	HAGH	40951296	40960528	BOVIN|Ensembl=ENSBTAG00000019998|UniProtKB=Q3B7M2	Hydroxyacylglutathione hydrolase
3	40960000	40970000	0.596667	HAGH	40948818	40960528	BOVIN|Ensembl=ENSBTAG00000019998|UniProtKB=Q3B7M2	Hydroxyacylglutathione hydrolase
3	40970000	40980000	0.576561	IGFALS	40971902	40974714	BOVIN|Ensembl=ENSBTAG00000033299.4|UniProtKB=Q09TE3	Insulin-like growth factor binding protein acid labile subunit;IGFALS;PTN000687797;orthologs
3	40980000	40990000	0.572602	EME2	40987602	40990372	BOVIN|Ensembl=ENSBTAG00000016553.5|UniProtKB=E1B7C9	Essential meiotic structure-specific endonuclease subunit 2;EME2;PTN000472279;orthologs
3	40990000	41000000	0.60659	EME2	40987602	40990372	BOVIN|Ensembl=ENSBTAG00000016553.5|UniProtKB=E1B7C9	Essential meiotic structure-specific endonuclease subunit 2;EME2;PTN000472279;orthologs
3	41000000	41010000	0.59281	MAPK8IP3	40994667	41038482	BOVIN|Ensembl=ENSBTAG00000002211.6|UniProtKB=M5FMW2	Mitogen-activated protein kinase 8 interacting protein 3;MAPK8IP3;PTN000356534;orthologs
3	41010000	41020000	0.612208	MAPK8IP3	40994667	41038482	BOVIN|Ensembl=ENSBTAG00000002211.6|UniProtKB=M5FMW2	Mitogen-activated protein kinase 8 interacting protein 3;MAPK8IP3;PTN000356534;orthologs
3	41020000	41030000	0.621513	MAPK8IP3	40994667	41038482	BOVIN|Ensembl=ENSBTAG00000002211.6|UniProtKB=M5FMW2	Mitogen-activated protein kinase 8 interacting protein 3;MAPK8IP3;PTN000356534;orthologs
3	41030000	41040000	0.608443	MAPK8IP3	40994667	41038482	BOVIN|Ensembl=ENSBTAG00000002211.6|UniProtKB=M5FMW2	Mitogen-activated protein kinase 8 interacting protein 3;MAPK8IP3;PTN000356534;orthologs
3	41040000	41050000	0.64641	HN1L	41044047	41054201	NA	NA
3	41050000	41060000	0.658458	CRAMP1	41058448	41097155	BOVIN|Ensembl=ENSBTAG00000002202.6|UniProtKB=E1BN92	Cramped chromatin regulator homolog 1;CRAMP1;PTN000495117;orthologs
3	41060000	41070000	0.657586	CRAMP1	41058448	41097155	BOVIN|Ensembl=ENSBTAG00000002202.6|UniProtKB=E1BN92	Cramped chromatin regulator homolog 1;CRAMP1;PTN000495117;orthologs
3	41070000	41080000	0.634811	CRAMP1	41058448	41097155	BOVIN|Ensembl=ENSBTAG00000002202.6|UniProtKB=E1BN92	Cramped chromatin regulator homolog 1;CRAMP1;PTN000495117;orthologs
3	41080000	41090000	0.599574	CRAMP1	41058448	41097155	BOVIN|Ensembl=ENSBTAG00000002202.6|UniProtKB=E1BN92	Cramped chromatin regulator homolog 1;CRAMP1;PTN000495117;orthologs
3	41090000	41100000	0.639879	CRAMP1	41058448	41097155	BOVIN|Ensembl=ENSBTAG00000002202.6|UniProtKB=E1BN92	Cramped chromatin regulator homolog 1;CRAMP1;PTN000495117;orthologs
3	41100000	41110000	0.635233	IFT140	41105583	41156242	BOVIN|Ensembl=ENSBTAG00000007245.6|UniProtKB=E1B860	Intraflagellar transport 140;IFT140;PTN000404378;orthologs
3	41110000	41120000	0.65002	IFT140	41105583	41156242	BOVIN|Ensembl=ENSBTAG00000007245.6|UniProtKB=E1B860	Intraflagellar transport 140;IFT140;PTN000404378;orthologs
3	41120000	41130000	0.583358	IFT140	41105583	41156242	BOVIN|Ensembl=ENSBTAG00000007245.6|UniProtKB=E1B860	Intraflagellar transport 140;IFT140;PTN000404378;orthologs
3	41130000	41140000	0.716299	IFT140	41105583	41156242	BOVIN|Ensembl=ENSBTAG00000007245.6|UniProtKB=E1B860	Intraflagellar transport 140;IFT140;PTN000404378;orthologs
3	41140000	41150000	0.72047	IFT140	41105583	41156242	BOVIN|Ensembl=ENSBTAG00000007245.6|UniProtKB=E1B860	Intraflagellar transport 140;IFT140;PTN000404378;orthologs
3	41150000	41160000	0.656914	IFT140	41105583	41156242	BOVIN|Ensembl=ENSBTAG00000007245.6|UniProtKB=E1B860	Intraflagellar transport 140;IFT140;PTN000404378;orthologs
3	41160000	41170000	0.634802	TELO2	41157110	41166134	BOVIN|Ensembl=ENSBTAG00000019086.6|UniProtKB=E1B7I8	Telomere length regulation protein TEL2 homolog;TELO2;PTN007653473;orthologs
3	41170000	41180000	0.624267	NTPCR	41170469	41171497	BOVIN|Gene=NTPCR|UniProtKB=Q1LZ78	Cancer-related nucleoside-triphosphatase homolog;NTPCR;PTN000468882;orthologs
3	41180000	41190000	0.628656	CLCN7	41181303	41199802	BOVIN|Ensembl=ENSBTAG00000015889|UniProtKB=Q4PKH3	H(+)_Cl(-) exchange transporter 7;CLCN7;PTN007527312;orthologs
3	41190000	41200000	0.676495	CLCN7	41181303	41199802	BOVIN|Ensembl=ENSBTAG00000015889|UniProtKB=Q4PKH3	H(+)_Cl(-) exchange transporter 7;CLCN7;PTN007527312;orthologs
3	41200000	41210000	0.516577	CCDC154	41202358	41209729	BOVIN|Ensembl=ENSBTAG00000000568.6|UniProtKB=A0A3Q1M0Y9	Coiled-coil domain containing 154;CCDC154;PTN002172416;orthologs
3	41210000	41220000	0.559995	LOC108633912	41210345	41211148	NA	NA
3	41220000	41230000	0.58712	UNK	41223607	41253061	BOVIN|Ensembl=ENSBTAG00000016287.6|UniProtKB=A0A3Q1LZ16	Unk zinc finger;UNK;PTN000375711;orthologs
3	41230000	41240000	0.630385	UNK	41223607	41253061	BOVIN|Ensembl=ENSBTAG00000016287.6|UniProtKB=A0A3Q1LZ16	Unk zinc finger;UNK;PTN000375711;orthologs
3	41240000	41250000	0.546669	UNK	41223607	41253061	BOVIN|Ensembl=ENSBTAG00000016287.6|UniProtKB=A0A3Q1LZ16	Unk zinc finger;UNK;PTN000375711;orthologs
3	41250000	41260000	0.5913	GNPTG	41255324	41265162	BOVIN|Gene=GNPTG|UniProtKB=Q58CS8	N-acetylglucosamine-1-phosphotransferase subunit gamma;GNPTG;PTN002290138;orthologs
3	41260000	41270000	0.483059	BAIAP3	41268569	41277078	BOVIN|Ensembl=ENSBTAG00000014100.6|UniProtKB=F1MNU6	BAI1 associated protein 3;BAIAP3;PTN000385313;orthologs
3	41270000	41280000	0.543642	BAIAP3	41268569	41277078	BOVIN|Ensembl=ENSBTAG00000014100.6|UniProtKB=F1MNU6	BAI1 associated protein 3;BAIAP3;PTN000385313;orthologs
3	41280000	41290000	0.419935	UBE2I	41287384	41293694	BOVIN|Ensembl=ENSBTAG00000038866.3|UniProtKB=A0A3Q1LVI5	Ubiquitin conjugating enzyme E2 I;UBE2I;PTN000629701;orthologs
3	41290000	41300000	0.534261	UBE2I	41287384	41293694	BOVIN|Ensembl=ENSBTAG00000038866.3|UniProtKB=A0A3Q1LVI5	Ubiquitin conjugating enzyme E2 I;UBE2I;PTN000629701;orthologs
3	41300000	41310000	0.45259	LOC617663	41308985	41313506	BOVIN|Ensembl=ENSBTAG00000046965.2|UniProtKB=G3MYJ4	Uncharacterized protein;LOC617663;PTN001207744;orthologs
3	41310000	41320000	0.421094	LOC617663	41308985	41313506	BOVIN|Ensembl=ENSBTAG00000046965.2|UniProtKB=G3MYJ4	Uncharacterized protein;LOC617663;PTN001207744;orthologs
3	41330000	41340000	0.509835	TPSB2	41334846	41336079	BOVIN|Ensembl=ENSBTAG00000007325.6|UniProtKB=A0A3Q1N2T5	Tryptase beta 2;TPSB2;PTN002799034;orthologs
3	41340000	41350000	0.562118	CACNA1G	41345713	41370833	BOVIN|Ensembl=ENSBTAG00000009835.6|UniProtKB=F1MR37	Voltage-dependent T-type calcium channel subunit alpha;CACNA1G;PTN008141968;orthologs
3	41350000	41360000	0.590151	CACNA1G	41345713	41370833	BOVIN|Ensembl=ENSBTAG00000009835.6|UniProtKB=F1MR37	Voltage-dependent T-type calcium channel subunit alpha;CACNA1G;PTN008141968;orthologs
3	41360000	41370000	0.550087	CACNA1G	41345713	41370833	BOVIN|Ensembl=ENSBTAG00000009835.6|UniProtKB=F1MR37	Voltage-dependent T-type calcium channel subunit alpha;CACNA1G;PTN008141968;orthologs
3	41370000	41380000	0.629263	CACNA1G	41345713	41370833	BOVIN|Ensembl=ENSBTAG00000009835.6|UniProtKB=F1MR37	Voltage-dependent T-type calcium channel subunit alpha;CACNA1G;PTN008141968;orthologs
3	41400000	41410000	0.513583	LOC108633901	41401242	41401814	NA	NA
3	45420000	45430000	0.446969	LOC132346709	45422962	45423345	NA	NA
3	45430000	45440000	0.442121	LGSN	45431156	45446995	BOVIN|Ensembl=ENSBTAG00000010051.6|UniProtKB=F1MZE0	Lengsin
3	45440000	45450000	0.519161	LGSN	45431156	45446995	BOVIN|Ensembl=ENSBTAG00000010051.6|UniProtKB=F1MZE0	Lengsin
3	45690000	45700000	0.423609	OCA2	45699741	45814603	BOVIN|Ensembl=ENSBTAG00000009831.6|UniProtKB=E1BA42	OCA2 melanosomal transmembrane protein;OCA2;PTN008111911;orthologs
3	45700000	45710000	0.626146	OCA2	45699741	45814603	BOVIN|Ensembl=ENSBTAG00000009831.6|UniProtKB=E1BA42	OCA2 melanosomal transmembrane protein;OCA2;PTN008111911;orthologs
3	45710000	45720000	0.532436	OCA2	45699741	45814603	BOVIN|Ensembl=ENSBTAG00000009831.6|UniProtKB=E1BA42	OCA2 melanosomal transmembrane protein;OCA2;PTN008111911;orthologs
3	45720000	45730000	0.552505	OCA2	45699741	45814603	BOVIN|Ensembl=ENSBTAG00000009831.6|UniProtKB=E1BA42	OCA2 melanosomal transmembrane protein;OCA2;PTN008111911;orthologs
3	45730000	45740000	0.513119	OCA2	45699741	45814603	BOVIN|Ensembl=ENSBTAG00000009831.6|UniProtKB=E1BA42	OCA2 melanosomal transmembrane protein;OCA2;PTN008111911;orthologs
3	45740000	45750000	0.30891	OCA2	45699741	45814603	BOVIN|Ensembl=ENSBTAG00000009831.6|UniProtKB=E1BA42	OCA2 melanosomal transmembrane protein;OCA2;PTN008111911;orthologs
3	45750000	45760000	0.486076	OCA2	45699741	45814603	BOVIN|Ensembl=ENSBTAG00000009831.6|UniProtKB=E1BA42	OCA2 melanosomal transmembrane protein;OCA2;PTN008111911;orthologs
3	45770000	45780000	0.480745	OCA2	45699741	45814603	BOVIN|Ensembl=ENSBTAG00000009831.6|UniProtKB=E1BA42	OCA2 melanosomal transmembrane protein;OCA2;PTN008111911;orthologs
3	45780000	45790000	0.439192	OCA2	45699741	45814603	BOVIN|Ensembl=ENSBTAG00000009831.6|UniProtKB=E1BA42	OCA2 melanosomal transmembrane protein;OCA2;PTN008111911;orthologs
3	45790000	45800000	0.492503	OCA2	45699741	45814603	BOVIN|Ensembl=ENSBTAG00000009831.6|UniProtKB=E1BA42	OCA2 melanosomal transmembrane protein;OCA2;PTN008111911;orthologs
3	45800000	45810000	0.562021	OCA2	45699741	45814603	BOVIN|Ensembl=ENSBTAG00000009831.6|UniProtKB=E1BA42	OCA2 melanosomal transmembrane protein;OCA2;PTN008111911;orthologs
3	45810000	45820000	0.253779	OCA2	45699741	45814603	BOVIN|Ensembl=ENSBTAG00000009831.6|UniProtKB=E1BA42	OCA2 melanosomal transmembrane protein;OCA2;PTN008111911;orthologs
3	45930000	45940000	0.599421	LOC102186637	45934178	46138058	NA	NA
3	45940000	45950000	0.665429	LOC102186637	45934178	46138058	NA	NA
3	45950000	45960000	0.558871	LOC102186637	45934178	46138058	NA	NA
3	45960000	45970000	0.611765	LOC102186637	45934178	46138058	NA	NA
3	45970000	45980000	0.573391	LOC102186637	45934178	46138058	NA	NA
3	45980000	45990000	0.572465	LOC102186637	45934178	46138058	NA	NA
3	45990000	46000000	0.683217	LOC102186637	45934178	46138058	NA	NA
3	46000000	46010000	0.668795	LOC102186637	45934178	46138058	NA	NA
3	46010000	46020000	0.611289	LOC102186637	45934178	46138058	NA	NA
3	46020000	46030000	0.560508	LOC102186637	45934178	46138058	NA	NA
3	46030000	46040000	0.696921	LOC102186637	45934178	46138058	NA	NA
3	46040000	46050000	0.594003	LOC102186637	45934178	46138058	NA	NA
3	46050000	46060000	0.620378	LOC102186637	45934178	46138058	NA	NA
3	46060000	46070000	0.618164	LOC102186637	45934178	46138058	NA	NA
3	46070000	46080000	0.65672	LOC102186637	45934178	46138058	NA	NA
3	46080000	46090000	0.511119	LOC102186637	45934178	46138058	NA	NA
3	46090000	46100000	0.547133	LOC102186637	45934178	46138058	NA	NA
3	46100000	46110000	0.686907	LOC102186637	45934178	46138058	NA	NA
3	46110000	46120000	0.535907	LOC102186637	45934178	46138058	NA	NA
3	46120000	46130000	0.652199	LOC102186637	45934178	46138058	NA	NA
3	46130000	46140000	0.589212	LOC102186637	45934178	46138058	NA	NA
3	46280000	46290000	0.59776	NIPA1	46287045	46298306	BOVIN|Ensembl=ENSBTAG00000002316.5|UniProtKB=F1N136	NIPA magnesium transporter 1;NIPA1;PTN000286390;orthologs
3	46290000	46300000	0.465367	NIPA1	46287045	46298306	BOVIN|Ensembl=ENSBTAG00000002316.5|UniProtKB=F1N136	NIPA magnesium transporter 1;NIPA1;PTN000286390;orthologs
3	46300000	46310000	0.6297	CYFIP1	46300857	46373140	BOVIN|Gene=CYFIP1|UniProtKB=P85091	Cytoplasmic FMR1-interacting protein 1;CYFIP1;;orthologs
3	46310000	46320000	0.56724	CYFIP1	46300857	46373140	BOVIN|Gene=CYFIP1|UniProtKB=P85091	Cytoplasmic FMR1-interacting protein 1;CYFIP1;;orthologs
3	46600000	46610000	0.544462	TUBGCP5	46603705	46661333	BOVIN|Ensembl=ENSBTAG00000014714.6|UniProtKB=A6H7H5	Gamma-tubulin complex component;TUBGCP5;PTN007670551;orthologs
3	46610000	46620000	0.566658	TUBGCP5	46603705	46661333	BOVIN|Ensembl=ENSBTAG00000014714.6|UniProtKB=A6H7H5	Gamma-tubulin complex component;TUBGCP5;PTN007670551;orthologs
3	46620000	46630000	0.516498	TUBGCP5	46603705	46661333	BOVIN|Ensembl=ENSBTAG00000014714.6|UniProtKB=A6H7H5	Gamma-tubulin complex component;TUBGCP5;PTN007670551;orthologs
3	46630000	46640000	0.62814	TUBGCP5	46603705	46661333	BOVIN|Ensembl=ENSBTAG00000014714.6|UniProtKB=A6H7H5	Gamma-tubulin complex component;TUBGCP5;PTN007670551;orthologs
3	46640000	46650000	0.60541	TUBGCP5	46603705	46661333	BOVIN|Ensembl=ENSBTAG00000014714.6|UniProtKB=A6H7H5	Gamma-tubulin complex component;TUBGCP5;PTN007670551;orthologs
3	46650000	46660000	0.441763	TUBGCP5	46603705	46661333	BOVIN|Ensembl=ENSBTAG00000014714.6|UniProtKB=A6H7H5	Gamma-tubulin complex component;TUBGCP5;PTN007670551;orthologs
3	46660000	46670000	0.618969	TUBGCP5	46603705	46661333	BOVIN|Ensembl=ENSBTAG00000014714.6|UniProtKB=A6H7H5	Gamma-tubulin complex component;TUBGCP5;PTN007670551;orthologs
3	46690000	46700000	0.587296	CCDC115	46693143	46696007	BOVIN|Ensembl=ENSBTAG00000015841|UniProtKB=Q3SZB5	Coiled-coil domain-containing protein 115;CCDC115;PTN000781682;orthologs
3	46700000	46710000	0.678545	IMP4	46696785	46700731	BOVIN|Ensembl=ENSBTAG00000003225|UniProtKB=Q0VD01	U3 small nucleolar ribonucleoprotein protein IMP4;IMP4;PTN000506858;orthologs
3	46710000	46720000	0.626745	PTPN18	46711829	46731893	BOVIN|Ensembl=ENSBTAG00000011658.5|UniProtKB=F1MDF1	Protein tyrosine phosphatase non-receptor type 18;PTPN18;PTN008177775;orthologs
3	46720000	46730000	0.37322	PTPN18	46711829	46731893	BOVIN|Ensembl=ENSBTAG00000011658.5|UniProtKB=F1MDF1	Protein tyrosine phosphatase non-receptor type 18;PTPN18;PTN008177775;orthologs
3	46730000	46740000	0.603784	PTPN18	46711829	46731893	BOVIN|Ensembl=ENSBTAG00000011658.5|UniProtKB=F1MDF1	Protein tyrosine phosphatase non-receptor type 18;PTPN18;PTN008177775;orthologs
3	46750000	46760000	0.639127	LOC101903064	46756696	46756953	BOVIN|Ensembl=ENSBTAG00000009824.2|UniProtKB=G3N1X3	COMM domain-containing protein;LOC101903064;PTN002701645;orthologs
3	46770000	46780000	0.623603	LOC108633325	46770726	46770908	NA	NA
3	46870000	46880000	0.669403	AMER3	46878384	46880813	BOVIN|Ensembl=ENSBTAG00000038318.3|UniProtKB=F1MRJ5	APC membrane recruitment protein 3;AMER3;PTN000499529;orthologs
3	46880000	46890000	0.570306	AMER3	46878384	46880813	BOVIN|Ensembl=ENSBTAG00000038318.3|UniProtKB=F1MRJ5	APC membrane recruitment protein 3;AMER3;PTN000499529;orthologs
3	47120000	47130000	0.605655	LOC132346924	47122332	47124035	NA	NA
3	47170000	47180000	0.69302	ARHGEF4	47175982	47191176	BOVIN|Ensembl=ENSBTAG00000015834.6|UniProtKB=A0A3Q1LJ25	Rho guanine nucleotide exchange factor 4;ARHGEF4;;orthologs
3	47180000	47190000	0.699222	ARHGEF4	47175982	47191176	BOVIN|Ensembl=ENSBTAG00000015834.6|UniProtKB=A0A3Q1LJ25	Rho guanine nucleotide exchange factor 4;ARHGEF4;;orthologs

## Sheet: Chr6_Fusion
KEL	Window Start	Window End	FST	Gene	Gene Start	Gene End	Panther1	Panther2
6	2040000	2050000	0.565281	APELA	2040370	2041783	BOVIN|Ensembl=ENSBTAG00000053871.1|UniProtKB=A0A3Q1MCX2	Apelin receptor early endogenous ligand;APELA;;orthologs
6	2940000	2950000	0.336552	LOC108638059	2947954	2950008	NA	NA
6	2950000	2960000	0.243243	LOC108638059	2947954	2950008	NA	NA
6	2960000	2970000	0.199899	CHCHD3	2964263	2965660	BOVIN|Ensembl=ENSBTAG00000024723|UniProtKB=Q5E9D3	MICOS complex subunit MIC19;CHCHD3;PTN000491756;orthologs
6	3010000	3020000	0.478311	EIF4B	3013837	3016311	BOVIN|Ensembl=ENSBTAG00000006883.5|UniProtKB=F1MYS7	Eukaryotic translation initiation factor 4B;EIF4B;PTN007743723;orthologs
6	3030000	3040000	0.313542	RPS4Y1	3033410	3034201	BOVIN|Ensembl=ENSBTAG00000025617.3|UniProtKB=A2VE06	40S ribosomal protein S4;RPS4Y1;PTN001357775;orthologs
6	3860000	3870000	0.336113	MARCHF1	3864103	3866686	BOVIN|Ensembl=ENSBTAG00000044082.3|UniProtKB=F1MM17	Membrane associated ring-CH-type finger 1;MARCHF1;PTN001124264;orthologs
6	3910000	3920000	0.331985	2001-03-01	3914974	3919524	NA	NA
6	3970000	3980000	0.479335	MARCHF1	3978903	3989830	BOVIN|Ensembl=ENSBTAG00000044082.3|UniProtKB=F1MM17	Membrane associated ring-CH-type finger 1;MARCHF1;PTN001124264;orthologs
6	3980000	3990000	0.546382	MARCHF1	3978903	3989830	BOVIN|Ensembl=ENSBTAG00000044082.3|UniProtKB=F1MM17	Membrane associated ring-CH-type finger 1;MARCHF1;PTN001124264;orthologs
6	3990000	4000000	0.579126	TMA16	3997498	4018471	BOVIN|Ensembl=ENSBTAG00000012658.3|UniProtKB=A0A3Q1N043	Translation machinery-associated protein 16;TMA16;PTN008548049;orthologs
6	3990000	4000000	0.579126	TMA16	3997498	4018471	BOVIN|Gene=TMA16|UniProtKB=Q3T071	Translation machinery-associated protein 16;TMA16;PTN002666693;orthologs
6	4000000	4010000	0.587402	TMA16	3997498	4018471	BOVIN|Ensembl=ENSBTAG00000012658.3|UniProtKB=A0A3Q1N043	Translation machinery-associated protein 16;TMA16;PTN008548049;orthologs
6	4000000	4010000	0.587402	TMA16	3997498	4018471	BOVIN|Gene=TMA16|UniProtKB=Q3T071	Translation machinery-associated protein 16;TMA16;PTN002666693;orthologs
6	4010000	4020000	0.531594	TMA16	3997498	4018471	BOVIN|Ensembl=ENSBTAG00000012658.3|UniProtKB=A0A3Q1N043	Translation machinery-associated protein 16;TMA16;PTN008548049;orthologs
6	4010000	4020000	0.531594	TMA16	3997498	4018471	BOVIN|Gene=TMA16|UniProtKB=Q3T071	Translation machinery-associated protein 16;TMA16;PTN002666693;orthologs
6	4050000	4060000	0.550672	TKTL2	4058484	4060538	BOVIN|Ensembl=ENSBTAG00000008947|UniProtKB=Q2NKZ4	Transketolase-like protein 2;TKTL2;PTN000179110;orthologs
6	4060000	4070000	0.213167	TKTL2	4058484	4060538	BOVIN|Ensembl=ENSBTAG00000008947|UniProtKB=Q2NKZ4	Transketolase-like protein 2;TKTL2;PTN000179110;orthologs
6	4290000	4300000	0.305478	NPY5R	4299639	4301009	BOVIN|Ensembl=ENSBTAG00000038421.3|UniProtKB=A6QQX6	Neuropeptide Y receptor type 5;NPY5R;PTN000663189;orthologs
6	4300000	4310000	0.216556	NPY5R	4299639	4301009	BOVIN|Ensembl=ENSBTAG00000038421.3|UniProtKB=A6QQX6	Neuropeptide Y receptor type 5;NPY5R;PTN000663189;orthologs
6	4570000	4580000	0.410929	LOC102177135	4570042	4571118	NA	NA
6	4570000	4580000	0.410929	NAF1	4576095	4608938	BOVIN|Ensembl=ENSBTAG00000034700.4|UniProtKB=A0A3Q1N8I9	H_ACA ribonucleoprotein complex non-core subunit NAF1;NAF1;PTN000781608;orthologs
6	4580000	4590000	0.402951	NAF1	4576095	4608938	BOVIN|Ensembl=ENSBTAG00000034700.4|UniProtKB=A0A3Q1N8I9	H_ACA ribonucleoprotein complex non-core subunit NAF1;NAF1;PTN000781608;orthologs
6	4590000	4600000	0.290432	NAF1	4576095	4608938	BOVIN|Ensembl=ENSBTAG00000034700.4|UniProtKB=A0A3Q1N8I9	H_ACA ribonucleoprotein complex non-core subunit NAF1;NAF1;PTN000781608;orthologs
6	4600000	4610000	0.285382	NAF1	4576095	4608938	BOVIN|Ensembl=ENSBTAG00000034700.4|UniProtKB=A0A3Q1N8I9	H_ACA ribonucleoprotein complex non-core subunit NAF1;NAF1;PTN000781608;orthologs
6	4890000	4900000	0.387689	LYRM7	4895220	4898412	BOVIN|Gene=LYRM7|UniProtKB=Q2M2S9	Complex III assembly factor LYRM7;LYRM7;PTN008711587;orthologs
6	4890000	4900000	0.387689	LYRM7	4895220	4898412	BOVIN|Ensembl=ENSBTAG00000010961.5|UniProtKB=F1N782	Complex III assembly factor LYRM7;LYRM7;PTN000323075;orthologs
6	5120000	5130000	0.304153	LOC132344125	5125738	5127494	NA	NA
6	5440000	5450000	0.509572	CCNA2	5440296	5445663	BOVIN|Ensembl=ENSBTAG00000004943.5|UniProtKB=G8JKW1	Cyclin-A2;CCNA2;PTN002563879;orthologs
6	5440000	5450000	0.509572	CCNA2	5440296	5445663	BOVIN|Gene=CCNA2|UniProtKB=P30274	Cyclin-A2;CCNA2;PTN000020443;orthologs
6	5440000	5450000	0.509572	EXOSC9	5447217	5459198	BOVIN|Ensembl=ENSBTAG00000004942.6|UniProtKB=F1MB54	Exosome complex component RRP45;EXOSC9;PTN000120649;orthologs
6	5440000	5450000	0.509572	EXOSC9	5447217	5459198	BOVIN|Gene=EXOSC9|UniProtKB=Q3SWZ4	Exosome complex component RRP45;EXOSC9;PTN008512288;orthologs
6	5440000	5450000	0.509572	EXOSC9	5446337	5459198	BOVIN|Ensembl=ENSBTAG00000004942.6|UniProtKB=F1MB54	Exosome complex component RRP45;EXOSC9;PTN000120649;orthologs
6	5440000	5450000	0.509572	EXOSC9	5446337	5459198	BOVIN|Gene=EXOSC9|UniProtKB=Q3SWZ4	Exosome complex component RRP45;EXOSC9;PTN008512288;orthologs
6	5450000	5460000	0.630192	EXOSC9	5447217	5459198	BOVIN|Ensembl=ENSBTAG00000004942.6|UniProtKB=F1MB54	Exosome complex component RRP45;EXOSC9;PTN000120649;orthologs
6	5450000	5460000	0.630192	EXOSC9	5447217	5459198	BOVIN|Gene=EXOSC9|UniProtKB=Q3SWZ4	Exosome complex component RRP45;EXOSC9;PTN008512288;orthologs
6	5450000	5460000	0.630192	EXOSC9	5446337	5459198	BOVIN|Ensembl=ENSBTAG00000004942.6|UniProtKB=F1MB54	Exosome complex component RRP45;EXOSC9;PTN000120649;orthologs
6	5450000	5460000	0.630192	EXOSC9	5446337	5459198	BOVIN|Gene=EXOSC9|UniProtKB=Q3SWZ4	Exosome complex component RRP45;EXOSC9;PTN008512288;orthologs

## Sheet: Chr17_Fusion
KEL	Window Start	Window End	FST	Gene	Gene Start	Gene End	Panther1	Panther2
17	11100000	11110000	0.402466	VAC14	11103586	11180525	BOVIN|Ensembl=ENSBTAG00000023795.3|UniProtKB=F1MJZ1	Protein VAC14 homolog;VAC14;PTN008562650;orthologs
17	11100000	11110000	0.402466	VAC14	11103586	11180525	BOVIN|Gene=VAC14|UniProtKB=A2VE70	Protein VAC14 homolog;VAC14;PTN004487580;orthologs
17	11110000	11120000	0.42972	VAC14	11103586	11180525	BOVIN|Ensembl=ENSBTAG00000023795.3|UniProtKB=F1MJZ1	Protein VAC14 homolog;VAC14;PTN008562650;orthologs
17	11110000	11120000	0.42972	VAC14	11103586	11180525	BOVIN|Gene=VAC14|UniProtKB=A2VE70	Protein VAC14 homolog;VAC14;PTN004487580;orthologs
17	11120000	11130000	0.549065	VAC14	11103586	11180525	BOVIN|Ensembl=ENSBTAG00000023795.3|UniProtKB=F1MJZ1	Protein VAC14 homolog;VAC14;PTN008562650;orthologs
17	11120000	11130000	0.549065	VAC14	11103586	11180525	BOVIN|Gene=VAC14|UniProtKB=A2VE70	Protein VAC14 homolog;VAC14;PTN004487580;orthologs
17	11130000	11140000	0.477132	VAC14	11103586	11180525	BOVIN|Ensembl=ENSBTAG00000023795.3|UniProtKB=F1MJZ1	Protein VAC14 homolog;VAC14;PTN008562650;orthologs
17	11130000	11140000	0.477132	VAC14	11103586	11180525	BOVIN|Gene=VAC14|UniProtKB=A2VE70	Protein VAC14 homolog;VAC14;PTN004487580;orthologs
17	11140000	11150000	0.55861	VAC14	11103586	11180525	BOVIN|Ensembl=ENSBTAG00000023795.3|UniProtKB=F1MJZ1	Protein VAC14 homolog;VAC14;PTN008562650;orthologs
17	11140000	11150000	0.55861	VAC14	11103586	11180525	BOVIN|Gene=VAC14|UniProtKB=A2VE70	Protein VAC14 homolog;VAC14;PTN004487580;orthologs
17	11150000	11160000	0.606977	VAC14	11103586	11180525	BOVIN|Ensembl=ENSBTAG00000023795.3|UniProtKB=F1MJZ1	Protein VAC14 homolog;VAC14;PTN008562650;orthologs
17	11150000	11160000	0.606977	VAC14	11103586	11180525	BOVIN|Gene=VAC14|UniProtKB=A2VE70	Protein VAC14 homolog;VAC14;PTN004487580;orthologs
17	11160000	11170000	0.45598	VAC14	11103586	11180525	BOVIN|Ensembl=ENSBTAG00000023795.3|UniProtKB=F1MJZ1	Protein VAC14 homolog;VAC14;PTN008562650;orthologs
17	11160000	11170000	0.45598	VAC14	11103586	11180525	BOVIN|Gene=VAC14|UniProtKB=A2VE70	Protein VAC14 homolog;VAC14;PTN004487580;orthologs
17	11170000	11180000	0.569245	VAC14	11103586	11180525	BOVIN|Ensembl=ENSBTAG00000023795.3|UniProtKB=F1MJZ1	Protein VAC14 homolog;VAC14;PTN008562650;orthologs
17	11170000	11180000	0.569245	VAC14	11103586	11180525	BOVIN|Gene=VAC14|UniProtKB=A2VE70	Protein VAC14 homolog;VAC14;PTN004487580;orthologs
17	11180000	11190000	0.394545	MTSS1	11182124	11199685	BOVIN|Ensembl=ENSBTAG00000020407.6|UniProtKB=A0A3Q1LLN6	MTSS I-BAR domain containing 1;MTSS1;PTN000403701;orthologs
17	11180000	11190000	0.394545	MTSS1L	11182124	11199685	NA	NA
17	11180000	11190000	0.394545	VAC14	11103586	11180525	BOVIN|Ensembl=ENSBTAG00000023795.3|UniProtKB=F1MJZ1	Protein VAC14 homolog;VAC14;PTN008562650;orthologs
17	11180000	11190000	0.394545	VAC14	11103586	11180525	BOVIN|Gene=VAC14|UniProtKB=A2VE70	Protein VAC14 homolog;VAC14;PTN004487580;orthologs
17	11190000	11200000	0.365117	MTSS1	11182124	11199685	BOVIN|Ensembl=ENSBTAG00000020407.6|UniProtKB=A0A3Q1LLN6	MTSS I-BAR domain containing 1;MTSS1;PTN000403701;orthologs
17	11190000	11200000	0.365117	MTSS1L	11182124	11199685	NA	NA
17	11200000	11210000	0.493147	IL34	11203004	11209195	BOVIN|Ensembl=ENSBTAG00000009357|UniProtKB=A6QL48	Interleukin-34;IL34;PTN002006758;orthologs
17	11220000	11230000	0.596149	RBM4B	11227337	11228273	BOVIN|Ensembl=ENSBTAG00000000423.5|UniProtKB=Q2KIV3	RNA binding motif protein 4B;RBM4B;PTN002545850;orthologs
17	11270000	11280000	0.283846	SF3B3	11271605	11306735	BOVIN|Ensembl=ENSBTAG00000010627|UniProtKB=A0JN52	Splicing factor 3B subunit 3;SF3B3;PTN007452703;orthologs
17	11280000	11290000	0.468438	SF3B3	11271605	11306735	BOVIN|Ensembl=ENSBTAG00000010627|UniProtKB=A0JN52	Splicing factor 3B subunit 3;SF3B3;PTN007452703;orthologs
17	11290000	11300000	0.576434	SF3B3	11271605	11306735	BOVIN|Ensembl=ENSBTAG00000010627|UniProtKB=A0JN52	Splicing factor 3B subunit 3;SF3B3;PTN007452703;orthologs
17	11300000	11310000	0.620244	SF3B3	11271605	11306735	BOVIN|Ensembl=ENSBTAG00000010627|UniProtKB=A0JN52	Splicing factor 3B subunit 3;SF3B3;PTN007452703;orthologs
17	11310000	11320000	0.548956	COG4	11310258	11335732	BOVIN|Ensembl=ENSBTAG00000012988|UniProtKB=Q3MHG0	Conserved oligomeric Golgi complex subunit 4;COG4;PTN000613615;orthologs
17	11320000	11330000	0.365484	COG4	11310258	11335732	BOVIN|Ensembl=ENSBTAG00000012988|UniProtKB=Q3MHG0	Conserved oligomeric Golgi complex subunit 4;COG4;PTN000613615;orthologs
17	11330000	11340000	0.433025	COG4	11310258	11335732	BOVIN|Ensembl=ENSBTAG00000012988|UniProtKB=Q3MHG0	Conserved oligomeric Golgi complex subunit 4;COG4;PTN000613615;orthologs
17	11330000	11340000	0.433025	FUK	11336955	11349231	NA	NA
17	11340000	11350000	0.626688	FUK	11336955	11349231	NA	NA
17	11400000	11410000	0.42874	ST3GAL2	11401950	11414027	BOVIN|Ensembl=ENSBTAG00000054680.1|UniProtKB=Q6H8M9	ST3 beta-galactoside alpha-2
17	11410000	11420000	0.365349	ST3GAL2	11401950	11414027	BOVIN|Ensembl=ENSBTAG00000054680.1|UniProtKB=Q6H8M9	ST3 beta-galactoside alpha-2
17	11420000	11430000	0.62701	DDX19A	11426355	11443000	BOVIN|Ensembl=ENSBTAG00000003570|UniProtKB=Q3ZBV2	ATP-dependent RNA helicase DDX19A;DDX19A;PTN008254836;orthologs
17	11420000	11430000	0.62701	DDX19A	11426355	11435261	BOVIN|Ensembl=ENSBTAG00000003570|UniProtKB=Q3ZBV2	ATP-dependent RNA helicase DDX19A;DDX19A;PTN008254836;orthologs
17	11430000	11440000	0.738583	DDX19A	11426355	11443000	BOVIN|Ensembl=ENSBTAG00000003570|UniProtKB=Q3ZBV2	ATP-dependent RNA helicase DDX19A;DDX19A;PTN008254836;orthologs
17	11430000	11440000	0.738583	DDX19A	11426355	11435261	BOVIN|Ensembl=ENSBTAG00000003570|UniProtKB=Q3ZBV2	ATP-dependent RNA helicase DDX19A;DDX19A;PTN008254836;orthologs
17	11440000	11450000	0.6867	DDX19A	11426355	11443000	BOVIN|Ensembl=ENSBTAG00000003570|UniProtKB=Q3ZBV2	ATP-dependent RNA helicase DDX19A;DDX19A;PTN008254836;orthologs
17	11450000	11460000	0.677444	DDX19A	11453248	11461421	BOVIN|Ensembl=ENSBTAG00000003570|UniProtKB=Q3ZBV2	ATP-dependent RNA helicase DDX19A;DDX19A;PTN008254836;orthologs
17	11450000	11460000	0.677444	DDX19B	11453248	11470539	BOVIN|Ensembl=ENSBTAG00000020714.4|UniProtKB=A0A3Q1NK64	RNA helicase;DDX19B;PTN002776941;orthologs
17	11460000	11470000	0.705951	DDX19A	11453248	11461421	BOVIN|Ensembl=ENSBTAG00000003570|UniProtKB=Q3ZBV2	ATP-dependent RNA helicase DDX19A;DDX19A;PTN008254836;orthologs
17	11460000	11470000	0.705951	DDX19B	11453248	11470539	BOVIN|Ensembl=ENSBTAG00000020714.4|UniProtKB=A0A3Q1NK64	RNA helicase;DDX19B;PTN002776941;orthologs
17	11470000	11480000	0.718567	DDX19B	11453248	11470539	BOVIN|Ensembl=ENSBTAG00000020714.4|UniProtKB=A0A3Q1NK64	RNA helicase;DDX19B;PTN002776941;orthologs
17	11480000	11490000	0.461562	AARS	11484248	11501515	NA	NA
17	11490000	11500000	0.302929	AARS	11484248	11501515	NA	NA
17	11500000	11510000	0.488148	AARS	11484248	11501515	NA	NA
17	11500000	11510000	0.488148	EXOSC6	11503105	11503923	BOVIN|Ensembl=ENSBTAG00000053923.1|UniProtKB=A8E4R4	EXOSC6 protein;EXOSC6;PTN007553610;orthologs
17	11500000	11510000	0.488148	LOC108637950	11505878	11510366	NA	NA
17	11510000	11520000	0.475761	LOC108637950	11505878	11510366	NA	NA
17	11520000	11530000	0.624966	LOC102171180	11520915	11532713	NA	NA
17	11530000	11540000	0.484133	LOC102171180	11520915	11532713	NA	NA
17	11560000	11570000	0.55673	LOC102172995	11560426	11562830	NA	NA
17	11580000	11590000	0.721367	PDPR	11581150	11606721	BOVIN|Gene=PDPR|UniProtKB=O46504	Pyruvate dehydrogenase phosphatase regulatory subunit
17	11580000	11590000	0.721367	PDPR	11581150	11606721	BOVIN|Ensembl=ENSBTAG00000016471.3|UniProtKB=F1N4M3	Pyruvate dehydrogenase phosphatase regulatory subunit
17	11590000	11600000	0.547127	PDPR	11581150	11606721	BOVIN|Gene=PDPR|UniProtKB=O46504	Pyruvate dehydrogenase phosphatase regulatory subunit
17	11590000	11600000	0.547127	PDPR	11581150	11606721	BOVIN|Ensembl=ENSBTAG00000016471.3|UniProtKB=F1N4M3	Pyruvate dehydrogenase phosphatase regulatory subunit
17	11600000	11610000	0.560172	PDPR	11581150	11606721	BOVIN|Gene=PDPR|UniProtKB=O46504	Pyruvate dehydrogenase phosphatase regulatory subunit
17	11600000	11610000	0.560172	PDPR	11581150	11606721	BOVIN|Ensembl=ENSBTAG00000016471.3|UniProtKB=F1N4M3	Pyruvate dehydrogenase phosphatase regulatory subunit
17	11750000	11760000	0.329349	ZFAND3	11750196	11750993	BOVIN|Ensembl=ENSBTAG00000000527.6|UniProtKB=A6QLV5	ZFAND3 protein;ZFAND3;PTN007450876;orthologs
17	11780000	11790000	0.372255	LOC132346553	11788636	11788878	NA	NA
17	11780000	11790000	0.372255	RFWD3	11780094	11810230	BOVIN|Ensembl=ENSBTAG00000004460.6|UniProtKB=F1MAV6	Ring finger and WD repeat domain 3;RFWD3;PTN000411609;orthologs
17	11790000	11800000	0.248201	RFWD3	11780094	11810230	BOVIN|Ensembl=ENSBTAG00000004460.6|UniProtKB=F1MAV6	Ring finger and WD repeat domain 3;RFWD3;PTN000411609;orthologs
17	11800000	11810000	0.260956	RFWD3	11780094	11810230	BOVIN|Ensembl=ENSBTAG00000004460.6|UniProtKB=F1MAV6	Ring finger and WD repeat domain 3;RFWD3;PTN000411609;orthologs
17	11810000	11820000	0.227443	RFWD3	11780094	11810230	BOVIN|Ensembl=ENSBTAG00000004460.6|UniProtKB=F1MAV6	Ring finger and WD repeat domain 3;RFWD3;PTN000411609;orthologs
17	11820000	11830000	0.323278	MLKL	11828759	11842445	BOVIN|Ensembl=ENSBTAG00000012216.6|UniProtKB=E1BGC6	Mixed lineage kinase domain like pseudokinase;MLKL;PTN000584207;orthologs
17	11830000	11840000	0.318744	MLKL	11828759	11842445	BOVIN|Ensembl=ENSBTAG00000012216.6|UniProtKB=E1BGC6	Mixed lineage kinase domain like pseudokinase;MLKL;PTN000584207;orthologs
17	11840000	11850000	0.383098	MLKL	11828759	11842445	BOVIN|Ensembl=ENSBTAG00000012216.6|UniProtKB=E1BGC6	Mixed lineage kinase domain like pseudokinase;MLKL;PTN000584207;orthologs
17	11850000	11860000	0.623096	FA2H	11852663	11904896	BOVIN|Ensembl=ENSBTAG00000012222.6|UniProtKB=E1BGC2	Fatty acid 2-hydroxylase;FA2H;PTN000304972;orthologs
17	11860000	11870000	0.606368	FA2H	11852663	11904896	BOVIN|Ensembl=ENSBTAG00000012222.6|UniProtKB=E1BGC2	Fatty acid 2-hydroxylase;FA2H;PTN000304972;orthologs
17	11870000	11880000	0.659367	FA2H	11852663	11904896	BOVIN|Ensembl=ENSBTAG00000012222.6|UniProtKB=E1BGC2	Fatty acid 2-hydroxylase;FA2H;PTN000304972;orthologs
17	11880000	11890000	0.605053	FA2H	11852663	11904896	BOVIN|Ensembl=ENSBTAG00000012222.6|UniProtKB=E1BGC2	Fatty acid 2-hydroxylase;FA2H;PTN000304972;orthologs
17	11890000	11900000	0.645641	FA2H	11852663	11904896	BOVIN|Ensembl=ENSBTAG00000012222.6|UniProtKB=E1BGC2	Fatty acid 2-hydroxylase;FA2H;PTN000304972;orthologs
17	11900000	11910000	0.590566	FA2H	11852663	11904896	BOVIN|Ensembl=ENSBTAG00000012222.6|UniProtKB=E1BGC2	Fatty acid 2-hydroxylase;FA2H;PTN000304972;orthologs
17	11960000	11970000	0.632002	WDR59	11966348	12043597	BOVIN|Ensembl=ENSBTAG00000016878.5|UniProtKB=A0A3Q1LY65	WD repeat domain 59;WDR59;PTN000522979;orthologs
17	11970000	11980000	0.503562	WDR59	11966348	12043597	BOVIN|Ensembl=ENSBTAG00000016878.5|UniProtKB=A0A3Q1LY65	WD repeat domain 59;WDR59;PTN000522979;orthologs
17	11980000	11990000	0.62907	WDR59	11966348	12043597	BOVIN|Ensembl=ENSBTAG00000016878.5|UniProtKB=A0A3Q1LY65	WD repeat domain 59;WDR59;PTN000522979;orthologs
17	11990000	12000000	0.464138	WDR59	11966348	12043597	BOVIN|Ensembl=ENSBTAG00000016878.5|UniProtKB=A0A3Q1LY65	WD repeat domain 59;WDR59;PTN000522979;orthologs
17	12000000	12010000	0.324974	WDR59	11966348	12043597	BOVIN|Ensembl=ENSBTAG00000016878.5|UniProtKB=A0A3Q1LY65	WD repeat domain 59;WDR59;PTN000522979;orthologs
17	12010000	12020000	0.244797	WDR59	11966348	12043597	BOVIN|Ensembl=ENSBTAG00000016878.5|UniProtKB=A0A3Q1LY65	WD repeat domain 59;WDR59;PTN000522979;orthologs
17	12020000	12030000	0.321504	WDR59	11966348	12043597	BOVIN|Ensembl=ENSBTAG00000016878.5|UniProtKB=A0A3Q1LY65	WD repeat domain 59;WDR59;PTN000522979;orthologs
17	12030000	12040000	0.3414	WDR59	11966348	12043597	BOVIN|Ensembl=ENSBTAG00000016878.5|UniProtKB=A0A3Q1LY65	WD repeat domain 59;WDR59;PTN000522979;orthologs
17	12040000	12050000	0.212077	WDR59	11966348	12043597	BOVIN|Ensembl=ENSBTAG00000016878.5|UniProtKB=A0A3Q1LY65	WD repeat domain 59;WDR59;PTN000522979;orthologs
17	12060000	12070000	0.40998	ZNRF1	12067636	12070620	BOVIN|Ensembl=ENSBTAG00000034689|UniProtKB=F1MM41	E3 ubiquitin-protein ligase ZNRF1;ZNRF1;PTN008212403;orthologs
17	12070000	12080000	0.442672	ZNRF1	12067636	12070620	BOVIN|Ensembl=ENSBTAG00000034689|UniProtKB=F1MM41	E3 ubiquitin-protein ligase ZNRF1;ZNRF1;PTN008212403;orthologs
17	12150000	12160000	0.467141	LDHD	12155993	12159955	BOVIN|Ensembl=ENSBTAG00000006779.5|UniProtKB=Q148K4	Lactate dehydrogenase D;LDHD;PTN000202597;orthologs
17	12190000	12200000	0.519079	ZFP1	12194645	12198283	BOVIN|Ensembl=ENSBTAG00000000868.6|UniProtKB=F1MTX5	ZFP1 zinc finger protein;ZFP1;PTN000690603;orthologs
17	12240000	12250000	0.30455	LOC102173875	12244156	12247294	NA	NA
17	12250000	12260000	0.376965	LOC102174148	12255141	12258397	NA	NA
17	12250000	12260000	0.376965	LOC102176156	12258944	12263002	NA	NA
17	12260000	12270000	0.391294	BCAR1	12264380	12276406	BOVIN|Ensembl=ENSBTAG00000012002.5|UniProtKB=A0A3Q1MQ07	BCAR1 scaffold protein
17	12260000	12270000	0.391294	LOC102176156	12258944	12263002	NA	NA
17	12270000	12280000	0.333423	BCAR1	12264380	12276406	BOVIN|Ensembl=ENSBTAG00000012002.5|UniProtKB=A0A3Q1MQ07	BCAR1 scaffold protein
17	12310000	12320000	0.602933	CFDP1	12315290	12332542	BOVIN|Ensembl=ENSBTAG00000015427|UniProtKB=Q8HXY9	Craniofacial development protein 1;CFDP1;PTN002354658;orthologs
17	12320000	12330000	0.309527	CFDP1	12315290	12332542	BOVIN|Ensembl=ENSBTAG00000015427|UniProtKB=Q8HXY9	Craniofacial development protein 1;CFDP1;PTN002354658;orthologs
17	12330000	12340000	0.484779	CFDP1	12315290	12332542	BOVIN|Ensembl=ENSBTAG00000015427|UniProtKB=Q8HXY9	Craniofacial development protein 1;CFDP1;PTN002354658;orthologs
17	12400000	12410000	0.357622	HNRNPA1	12409168	12410127	BOVIN|Ensembl=ENSBTAG00000001553|UniProtKB=P09867	Heterogeneous nuclear ribonucleoprotein A1;HNRNPA1;PTN002365119;orthologs
17	12400000	12410000	0.357622	LOC102177976	12409168	12410176	NA	NA
17	12410000	12420000	0.579302	BCNT	12418138	12428289	NA	NA
17	12410000	12420000	0.579302	HNRNPA1	12409168	12410127	BOVIN|Ensembl=ENSBTAG00000001553|UniProtKB=P09867	Heterogeneous nuclear ribonucleoprotein A1;HNRNPA1;PTN002365119;orthologs
17	12410000	12420000	0.579302	LOC102177976	12409168	12410176	NA	NA
17	12420000	12430000	0.540214	BCNT	12418138	12428289	NA	NA
17	12430000	12440000	0.231818	P97BCNT	12439014	12455377	NA	NA
17	12440000	12450000	0.301194	P97BCNT	12439014	12455377	NA	NA
17	12450000	12460000	0.385181	P97BCNT	12439014	12455377	NA	NA
17	12470000	12480000	0.552349	BCNT	12472716	12499691	NA	NA
17	12480000	12490000	0.568871	BCNT	12472716	12499691	NA	NA
17	12490000	12500000	0.567845	BCNT	12472716	12499691	NA	NA
17	12500000	12510000	0.58077	TMEM170A	12509072	12519937	BOVIN|Ensembl=ENSBTAG00000015428.6|UniProtKB=A5PJA0	TMEM170A protein;TMEM170A;PTN000512773;orthologs
17	12510000	12520000	0.477863	TMEM170A	12509072	12519937	BOVIN|Ensembl=ENSBTAG00000015428.6|UniProtKB=A5PJA0	TMEM170A protein;TMEM170A;PTN000512773;orthologs
17	12520000	12530000	0.275145	CHST6	12529010	12530197	BOVIN|Ensembl=ENSBTAG00000040000.3|UniProtKB=E1BK55	Sulfotransferase;CHST6;PTN000075939;orthologs
17	12530000	12540000	0.351942	CHST6	12529010	12530197	BOVIN|Ensembl=ENSBTAG00000040000.3|UniProtKB=E1BK55	Sulfotransferase;CHST6;PTN000075939;orthologs
17	12540000	12550000	0.434435	TMEM231	12549009	12567996	BOVIN|Ensembl=ENSBTAG00000015432|UniProtKB=A7MB75	Transmembrane protein 231;TMEM231;PTN007640196;orthologs
17	12550000	12560000	0.355554	TMEM231	12549009	12567996	BOVIN|Ensembl=ENSBTAG00000015432|UniProtKB=A7MB75	Transmembrane protein 231;TMEM231;PTN007640196;orthologs
17	12560000	12570000	0.185953	TMEM231	12549009	12567996	BOVIN|Ensembl=ENSBTAG00000015432|UniProtKB=A7MB75	Transmembrane protein 231;TMEM231;PTN007640196;orthologs
17	12570000	12580000	0.384328	GABARAPL2	12572596	12582942	BOVIN|Ensembl=ENSBTAG00000006550|UniProtKB=P60519	Gamma-aminobutyric acid receptor-associated protein-like 2;GABARAPL2;PTN002590214;orthologs
17	12580000	12590000	0.448472	GABARAPL2	12572596	12582942	BOVIN|Ensembl=ENSBTAG00000006550|UniProtKB=P60519	Gamma-aminobutyric acid receptor-associated protein-like 2;GABARAPL2;PTN002590214;orthologs
17	12590000	12600000	0.422209	ADAT1	12596914	12621377	BOVIN|Ensembl=ENSBTAG00000015669.5|UniProtKB=A0A3Q1M4D0	Adenosine deaminase tRNA specific 1;ADAT1;PTN000099107;orthologs
17	12600000	12610000	0.545582	ADAT1	12596914	12621377	BOVIN|Ensembl=ENSBTAG00000015669.5|UniProtKB=A0A3Q1M4D0	Adenosine deaminase tRNA specific 1;ADAT1;PTN000099107;orthologs
17	12610000	12620000	0.558046	ADAT1	12596914	12621377	BOVIN|Ensembl=ENSBTAG00000015669.5|UniProtKB=A0A3Q1M4D0	Adenosine deaminase tRNA specific 1;ADAT1;PTN000099107;orthologs
17	12620000	12630000	0.591992	ADAT1	12596914	12621377	BOVIN|Ensembl=ENSBTAG00000015669.5|UniProtKB=A0A3Q1M4D0	Adenosine deaminase tRNA specific 1;ADAT1;PTN000099107;orthologs
17	12620000	12630000	0.591992	KARS	12625866	12638044	NA	NA
17	12630000	12640000	0.532403	KARS	12625866	12638044	NA	NA
17	12630000	12640000	0.532403	TERF2IP	12639910	12645994	BOVIN|Ensembl=ENSBTAG00000015686|UniProtKB=Q0VCT3	Telomeric repeat-binding factor 2-interacting protein 1;TERF2IP;PTN000420223;orthologs
17	12640000	12650000	0.495103	TERF2IP	12639910	12645994	BOVIN|Ensembl=ENSBTAG00000015686|UniProtKB=Q0VCT3	Telomeric repeat-binding factor 2-interacting protein 1;TERF2IP;PTN000420223;orthologs
